# Supplementary material for: Complete Genome Sequence of Four Strains of Leptospira borgpetersenii serovar Hardjo isolated from Cattle in the Central United States
Source: J Genomics. 2022 Feb 14;10:45–8. doi: 10.7150/jgen.69822 (PMC8922301; doi:10.7150/jgen.69822)
Supplement: Supplementary file 1 — Supplementary tables. [file jgenv10p0045s1.xlsx]

## Sheet: SuppTable1
	Annotation	HB203	TC112	TC129	TC147	TC273
1	tRNA uridine-5-carboxymethylaminomethyl(34) synthesis enzyme MnmG	B9T54_RS00005	K8O67_15545 (100.00%)	K8O66_15610 (100.00%)	K8O64_15610 (100.00%)	K8O65_15610 (100.00%)
2	branched-chain amino acid transaminase	B9T54_RS00010	K8O67_15550 (100.00%)	K8O66_15615 (100.00%)	K8O64_15615 (100.00%)	K8O65_15615 (100.00%)
3	hypothetical protein	B9T54_RS00015	K8O67_15555 (100.00%)	K8O66_15620 (100.00%)	K8O64_15620 (100.00%)	K8O65_15620 (100.00%)
4	chromosomal replication initiator protein DnaA	B9T54_RS00025	K8O67_00005 (100.00%)	K8O66_00005 (100.00%)	K8O64_00005 (100.00%)	K8O65_00005 (100.00%)
5	DNA polymerase III subunit beta	B9T54_RS00030	K8O67_00010 (100.00%)	K8O66_00010 (100.00%)	K8O64_00010 (100.00%)	K8O65_00010 (100.00%)
6	DNA replication/repair protein RecF	B9T54_RS00035	K8O67_00015 (100.00%)	K8O66_00015 (100.00%)	K8O64_00015 (100.00%)	K8O65_00015 (100.00%)
7	DUF721 domain-containing protein	B9T54_RS00040	K8O67_00020 (100.00%)	K8O66_00020 (100.00%)	K8O64_00020 (100.00%)	K8O65_00020 (100.00%)
8	DNA topoisomerase (ATP-hydrolyzing) subunit B	B9T54_RS00045	K8O67_00025 (100.00%)	K8O66_00025 (100.00%)	K8O64_00025 (100.00%)	K8O65_00025 (100.00%)
9	DNA gyrase subunit A	B9T54_RS00050	K8O67_00030 (100.00%)	K8O66_00030 (100.00%)	K8O64_00030 (100.00%)	K8O65_00030 (100.00%)
10	tRNA dihydrouridine synthase DusB	B9T54_RS00055	K8O67_00035 (100.00%)	K8O66_00035 (100.00%)	K8O64_00035 (100.00%)	K8O65_00035 (100.00%)
11	lipoprotein LipL21	B9T54_RS00065	K8O67_00045 (100.00%)	K8O66_00045 (100.00%)	K8O64_00045 (100.00%)	K8O65_00045 (100.00%)
12	VWA domain-containing protein	B9T54_RS00070	K8O67_00050 (100.00%)	K8O66_00050 (100.00%)	K8O64_00050 (100.00%)	K8O65_00050 (100.00%)
13	sigma-54-dependent Fis family transcriptional regulator	B9T54_RS00075	K8O67_00055 (100.00%)	K8O66_00055 (100.00%)	K8O64_00055 (100.00%)	K8O65_00055 (100.00%)
14	DNA polymerase III subunit delta	B9T54_RS00080	K8O67_00060 (100.00%)	K8O66_00060 (100.00%)	K8O64_00060 (100.00%)	K8O65_00060 (100.00%)
15	hypothetical protein	B9T54_RS00085	K8O67_00065 (100.00%)	K8O66_00065 (100.00%)	K8O64_00065 (100.00%)	K8O65_00065 (100.00%)
16	IS110 family transposase	B9T54_RS00090	K8O67_00070 (100.00%)	K8O66_00070 (100.00%)	K8O64_00070 (100.00%)	K8O65_00070 (100.00%)
17	adenylate/guanylate cyclase domain-containing protein	B9T54_RS00095	K8O67_00080 (99.86%)	K8O66_00080 (99.86%)	K8O64_00080 (99.86%)	K8O65_00080 (99.86%)
18	flagellar motor switch protein FliG	B9T54_RS00100	K8O67_00085 (100.00%)	K8O66_00085 (100.00%)	K8O64_00085 (100.00%)	K8O65_00085 (100.00%)
19	arsenate reductase family protein	B9T54_RS00110	K8O67_00090 (100.00%)	K8O66_00090 (100.00%)	K8O64_00090 (100.00%)	K8O65_00090 (100.00%)
20	IS110 family transposase	B9T54_RS00120	K8O67_00100 (100.00%)	K8O66_00100 (100.00%)	K8O64_00100 (100.00%)
21	hypothetical protein	B9T54_RS00130	K8O67_00105 (100.00%)	K8O66_00105 (100.00%)	K8O64_00105 (100.00%)	K8O65_00105 (100.00%)
22	hypothetical protein	B9T54_RS00135	K8O67_00110 (100.00%)	K8O66_00110 (100.00%)	K8O64_00110 (100.00%)	K8O65_00110 (100.00%)
23	hypothetical protein	B9T54_RS00140	K8O67_00115 (100.00%)	K8O66_00115 (100.00%)	K8O64_00115 (100.00%)	K8O65_00115 (100.00%)
24	hypothetical protein	B9T54_RS00145	K8O67_00120 (100.00%)	K8O66_00120 (100.00%)	K8O64_00120 (100.00%)	K8O65_00120 (100.00%)
25	N-acyl homoserine lactonase family protein	B9T54_RS00150	K8O67_00125 (100.00%)	K8O66_00125 (100.00%)	K8O64_00125 (100.00%)	K8O65_00125 (100.00%)
26	DUF885 domain-containing protein	B9T54_RS00155	K8O67_00130 (100.00%)	K8O66_00130 (100.00%)	K8O64_00130 (100.00%)	K8O65_00130 (100.00%)
27	hypothetical protein	B9T54_RS00160	K8O67_00135 (100.00%)	K8O66_00135 (100.00%)	K8O64_00135 (100.00%)	K8O65_00135 (100.00%)
28	thioredoxin domain-containing protein	B9T54_RS00165	K8O67_00140 (100.00%)	K8O66_00140 (100.00%)	K8O64_00140 (100.00%)	K8O65_00140 (100.00%)
29	1-(5-phosphoribosyl)-5-[(5-phosphoribosylamino)methylideneamino]imidazole-4-carboxamide isomerase	B9T54_RS00170	K8O67_00145 (100.00%)	K8O66_00145 (100.00%)	K8O64_00145 (100.00%)	K8O65_00145 (100.00%)
30	imidazole glycerol phosphate synthase subunit HisH	B9T54_RS00175	K8O67_00150 (100.00%)	K8O66_00150 (100.00%)	K8O64_00150 (100.00%)	K8O65_00150 (100.00%)
31	imidazoleglycerol-phosphate dehydratase HisB	B9T54_RS00180	K8O67_00155 (100.00%)	K8O66_00155 (100.00%)	K8O64_00155 (100.00%)	K8O65_00155 (100.00%)
32	rhomboid family intramembrane serine protease	B9T54_RS00195	K8O67_00170 (100.00%)	K8O66_00170 (100.00%)	K8O64_00170 (100.00%)	K8O65_00170 (100.00%)
33	NUDIX hydrolase	B9T54_RS00200	K8O67_00175 (100.00%)	K8O66_00175 (100.00%)	K8O64_00175 (100.00%)	K8O65_00175 (100.00%)
34	hypothetical protein	B9T54_RS00205	K8O67_00180 (100.00%)	K8O66_00180 (100.00%)	K8O64_00180 (100.00%)	K8O65_00180 (100.00%)
35	hypothetical protein	B9T54_RS00210	K8O67_00185 (100.00%)	K8O66_00185 (100.00%)	K8O64_00185 (100.00%)	K8O65_00185 (100.00%)
36	hypothetical protein	B9T54_RS00215	K8O67_00190 (100.00%)	K8O66_00190 (100.00%)	K8O64_00190 (100.00%)	K8O65_00190 (100.00%)
37	peptide chain release factor 1	B9T54_RS00220	K8O67_00195 (100.00%)	K8O66_00195 (100.00%)	K8O64_00195 (100.00%)	K8O65_00195 (100.00%)
38	PLP-dependent transferase	B9T54_RS00225	K8O67_00200 (100.00%)	K8O66_00200 (100.00%)	K8O64_00200 (100.00%)	K8O65_00200 (100.00%)
39	aminodeoxychorismate synthase component I	B9T54_RS00240	K8O67_00210 (100.00%)	K8O66_00210 (100.00%)	K8O64_00210 (100.00%)	K8O65_00210 (100.00%)
40	leucyl/phenylalanyl-tRNA--protein transferase	B9T54_RS00250	K8O67_00220 (100.00%)	K8O66_00220 (100.00%)	K8O64_00220 (100.00%)	K8O65_00220 (100.00%)
41	long-chain fatty acid--CoA ligase	B9T54_RS00265	K8O67_00230 (100.00%)	K8O66_00230 (100.00%)	K8O64_00230 (100.00%)	K8O65_00230 (100.00%)
42	hypothetical protein	B9T54_RS00270
43	IS110 family transposase	B9T54_RS00275	K8O67_00240 (100.00%)	K8O66_00240 (100.00%)	K8O64_00240 (100.00%)	K8O65_00240 (100.00%)
44	class I SAM-dependent RNA methyltransferase	B9T54_RS00300	K8O67_00260 (100.00%)	K8O66_00265 (100.00%)	K8O64_00265 (100.00%)	K8O65_00265 (100.00%)
45	hypothetical protein	B9T54_RS00315	K8O67_00275 (100.00%)	K8O66_00280 (100.00%)	K8O64_00280 (100.00%)	K8O65_00280 (100.00%)
46	hypothetical protein	B9T54_RS00320	K8O67_00280 (100.00%)	K8O66_00285 (100.00%)	K8O64_00285 (100.00%)	K8O65_00285 (100.00%)
47	IS110 family transposase	B9T54_RS00335	K8O67_00290 (100.00%)	K8O66_00295 (100.00%)	K8O64_00295 (100.00%)	K8O65_00295 (100.00%)
48	hypothetical protein	B9T54_RS00345	K8O67_00295 (100.00%)	K8O66_00300 (100.00%)	K8O64_00300 (100.00%)	K8O65_00300 (100.00%)
49	ferredoxin--NADP(+) reductase	B9T54_RS00355	K8O67_00305 (100.00%)	K8O66_00310 (100.00%)	K8O64_00310 (100.00%)	K8O65_00310 (100.00%)
50	transcriptional regulator	B9T54_RS00360	K8O67_00310 (100.00%)	K8O66_00315 (100.00%)	K8O64_00315 (100.00%)	K8O65_00315 (100.00%)
51	nucleoside deaminase	B9T54_RS00365	K8O67_00315 (100.00%)	K8O66_00320 (100.00%)	K8O64_00320 (100.00%)	K8O65_00320 (100.00%)
52	DNA polymerase III subunit gamma/tau	B9T54_RS00375	K8O67_00325 (100.00%)	K8O66_00330 (100.00%)	K8O64_00330 (100.00%)	K8O65_00330 (100.00%)
53	YbaB/EbfC family nucleoid-associated protein	B9T54_RS00380	K8O67_00330 (100.00%)	K8O66_00335 (100.00%)	K8O64_00335 (100.00%)	K8O65_00335 (100.00%)
54	recombination protein RecR	B9T54_RS00385	K8O67_00335 (100.00%)	K8O66_00340 (100.00%)	K8O64_00340 (100.00%)	K8O65_00340 (100.00%)
55	hypothetical protein	B9T54_RS00390	K8O67_00340 (100.00%)	K8O66_00345 (100.00%)	K8O64_00345 (100.00%)	K8O65_00345 (100.00%)
56	transporter substrate-binding domain-containing protein	B9T54_RS00395	K8O67_00345 (100.00%)	K8O66_00350 (100.00%)	K8O64_00350 (100.00%)	K8O65_00350 (100.00%)
57	OmpA family protein	B9T54_RS00400	K8O67_00350 (100.00%)	K8O66_00355 (100.00%)	K8O64_00355 (100.00%)	K8O65_00355 (100.00%)
58	IS110 family transposase	B9T54_RS00405	K8O67_00355 (100.00%)	K8O66_00360 (100.00%)	K8O64_00360 (100.00%)	K8O65_00360 (100.00%)
59	tetratricopeptide repeat protein	B9T54_RS00425	K8O67_00370 (100.00%)	K8O66_00375 (100.00%)	K8O64_00375 (100.00%)	K8O65_00375 (100.00%)
60	hypothetical protein	B9T54_RS00430	K8O67_00375 (100.00%)	K8O66_00380 (100.00%)	K8O64_00380 (100.00%)	K8O65_00380 (100.00%)
61	VacB/RNase II family 3'-5' exoribonuclease	B9T54_RS00435	K8O67_00380 (100.00%)	K8O66_00385 (100.00%)	K8O64_00385 (100.00%)	K8O65_00385 (100.00%)
62	tRNA (adenosine(37)-N6)-threonylcarbamoyltransferase complex dimerization subunit type 1 TsaB	B9T54_RS00440	K8O67_00385 (100.00%)	K8O66_00390 (100.00%)	K8O64_00390 (100.00%)	K8O65_00390 (100.00%)
63	tRNA (adenosine(37)-N6)-threonylcarbamoyltransferase complex ATPase subunit type 1 TsaE	B9T54_RS00445	K8O67_00390 (100.00%)	K8O66_00395 (100.00%)	K8O64_00395 (100.00%)	K8O65_00395 (100.00%)
64	Hsp33 family molecular chaperone HslO	B9T54_RS00450	K8O67_00395 (100.00%)	K8O66_00400 (100.00%)	K8O64_00400 (100.00%)	K8O65_00400 (100.00%)
65	hypothetical protein	B9T54_RS00465	K8O67_00405 (100.00%)	K8O66_00410 (100.00%)	K8O64_00410 (100.00%)	K8O65_00410 (100.00%)
66	inositol monophosphatase	B9T54_RS00470	K8O67_00410 (100.00%)	K8O66_00415 (100.00%)	K8O64_00415 (100.00%)	K8O65_00415 (100.00%)
67	hypothetical protein	B9T54_RS00475	K8O67_00415 (100.00%)	K8O66_00420 (100.00%)	K8O64_00420 (100.00%)	K8O65_00420 (100.00%)
68	hypothetical protein	B9T54_RS00480	K8O67_00420 (100.00%)	K8O66_00425 (100.00%)	K8O64_00425 (100.00%)	K8O65_00425 (100.00%)
69	hypothetical protein	B9T54_RS00490	K8O67_00430 (100.00%)	K8O66_00435 (100.00%)	K8O64_00435 (100.00%)	K8O65_00435 (100.00%)
70	hypothetical protein	B9T54_RS00495
71	DUF423 domain-containing protein	B9T54_RS00510	K8O67_00450 (100.00%)	K8O66_00455 (100.00%)	K8O64_00455 (100.00%)	K8O65_00455 (100.00%)
72	hypothetical protein	B9T54_RS00515	K8O67_00455 (100.00%)	K8O66_00460 (100.00%)	K8O64_00460 (100.00%)	K8O65_00460 (100.00%)
73	hypothetical protein	B9T54_RS00520	K8O67_00460 (100.00%)	K8O66_00465 (100.00%)	K8O64_00465 (100.00%)	K8O65_00465 (100.00%)
74	hypothetical protein	B9T54_RS00535	K8O67_00465 (100.00%)	K8O66_00470 (100.00%)	K8O64_00470 (100.00%)	K8O65_00470 (100.00%)
75	hypothetical protein	B9T54_RS00540	K8O67_00470 (100.00%)	K8O66_00475 (100.00%)	K8O64_00475 (100.00%)	K8O65_00475 (100.00%)
76	hypothetical protein	B9T54_RS00545	K8O67_00475 (100.00%)	K8O66_00480 (100.00%)	K8O64_00480 (100.00%)	K8O65_00480 (100.00%)
77	DUF1905 domain-containing protein	B9T54_RS00550	K8O67_00480 (100.00%)	K8O66_00485 (100.00%)	K8O64_00485 (100.00%)	K8O65_00485 (100.00%)
78	M23 family metallopeptidase	B9T54_RS00565	K8O67_00490 (100.00%)	K8O66_00495 (100.00%)	K8O64_00495 (100.00%)	K8O65_00495 (100.00%)
79	hypothetical protein	B9T54_RS00570
80	flagellar protein FlgN	B9T54_RS00575	K8O67_00495 (100.00%)	K8O66_00500 (100.00%)	K8O64_00500 (100.00%)	K8O65_00500 (100.00%)
81	flagellar hook-associated protein FlgK	B9T54_RS00580	K8O67_00500 (100.00%)	K8O66_00505 (100.00%)	K8O64_00505 (100.00%)	K8O65_00505 (100.00%)
82	flagellar hook-associated protein 3	B9T54_RS00585	K8O67_00505 (100.00%)	K8O66_00510 (100.00%)	K8O64_00510 (100.00%)	K8O65_00510 (100.00%)
83	flagellar assembly protein FliW	B9T54_RS00590	K8O67_00510 (100.00%)	K8O66_00515 (100.00%)	K8O64_00515 (100.00%)	K8O65_00515 (100.00%)
84	carbon storage regulator CsrA	B9T54_RS00595	K8O67_00515 (100.00%)	K8O66_00520 (100.00%)	K8O64_00520 (100.00%)	K8O65_00520 (100.00%)
85	hypothetical protein	B9T54_RS00605	K8O67_00525 (100.00%)	K8O66_00530 (100.00%)	K8O64_00530 (100.00%)	K8O65_00530 (100.00%)
86	potassium transporter	B9T54_RS00615	K8O67_00530 (100.00%)	K8O66_00535 (100.00%)	K8O64_00535 (100.00%)	K8O65_00535 (100.00%)
87	hypothetical protein	B9T54_RS00620	K8O67_00535 (100.00%)	K8O66_00540 (100.00%)	K8O64_00540 (100.00%)	K8O65_00540 (100.00%)
88	glutathione peroxidase	B9T54_RS00625	K8O67_00540 (100.00%)	K8O66_00545 (100.00%)	K8O64_00545 (100.00%)	K8O65_00545 (100.00%)
89	MarR family transcriptional regulator	B9T54_RS00630	K8O67_00545 (100.00%)	K8O66_00550 (100.00%)	K8O64_00550 (100.00%)	K8O65_00550 (100.00%)
90	NAD(P)-dependent oxidoreductase	B9T54_RS00635	K8O67_00550 (100.00%)	K8O66_00555 (100.00%)	K8O64_00555 (100.00%)	K8O65_00555 (100.00%)
91	hypothetical protein	B9T54_RS00640	K8O67_00555 (100.00%)	K8O66_00560 (100.00%)	K8O64_00560 (100.00%)	K8O65_00560 (100.00%)
92	hypothetical protein	B9T54_RS00645	K8O67_00560 (100.00%)	K8O66_00565 (100.00%)	K8O64_00565 (100.00%)	K8O65_00565 (100.00%)
93	bifunctional glycerol-3-phosphate dehydrogenase/glycerol-3-phosphate acyltransferase	B9T54_RS00650	K8O67_00565 (100.00%)	K8O66_00570 (100.00%)	K8O64_00570 (100.00%)	K8O65_00570 (100.00%)
94	formate-dependent phosphoribosylglycinamide formyltransferase	B9T54_RS00655	K8O67_00570 (100.00%)	K8O66_00575 (100.00%)	K8O64_00575 (100.00%)	K8O65_00575 (100.00%)
95	helix-turn-helix domain-containing protein	B9T54_RS00665	K8O67_00580 (100.00%)	K8O66_00585 (100.00%)	K8O64_00585 (100.00%)	K8O65_00585 (100.00%)
96	IS110 family transposase	B9T54_RS00675	K8O67_00585 (99.45%)	K8O66_00590 (99.45%)	K8O64_00590 (99.45%)	K8O65_00590 (99.45%)
97	4Fe-4S dicluster domain-containing protein	B9T54_RS00685	K8O67_00600 (100.00%)	K8O66_00605 (100.00%)	K8O64_00605 (100.00%)	K8O65_00605 (100.00%)
98	metal (Ni/Fe) hydrogenase large subunit	B9T54_RS00690	K8O67_00605 (100.00%)	K8O66_00610 (100.00%)	K8O64_00610 (100.00%)	K8O65_00610 (100.00%)
99	formate hydrogenase	B9T54_RS00695	K8O67_00610 (100.00%)	K8O66_00615 (100.00%)	K8O64_00615 (100.00%)	K8O65_00615 (100.00%)
100	formate hydrogenase	B9T54_RS00700	K8O67_00615 (100.00%)	K8O66_00620 (100.00%)	K8O64_00620 (100.00%)	K8O65_00620 (100.00%)
101	formate hydrogenase	B9T54_RS00705	K8O67_00620 (100.00%)	K8O66_00625 (100.00%)	K8O64_00625 (100.00%)	K8O65_00625 (100.00%)
102	formate hydrogenase	B9T54_RS00710	K8O67_00625 (100.00%)	K8O66_00630 (100.00%)	K8O64_00630 (100.00%)	K8O65_00630 (100.00%)
103	alginate export family protein	B9T54_RS00715	K8O67_00630 (100.00%)	K8O66_00635 (100.00%)	K8O64_00635 (100.00%)	K8O65_00635 (100.00%)
104	sodium-dependent bicarbonate transport family permease	B9T54_RS00720	K8O67_00635 (100.00%)	K8O66_00640 (100.00%)	K8O64_00640 (100.00%)	K8O65_00640 (100.00%)
105	IS110 family transposase	B9T54_RS00725	K8O67_00640 (100.00%)	K8O66_00645 (100.00%)	K8O64_00645 (100.00%)	K8O65_00645 (100.00%)
106	cobalamin-binding protein	B9T54_RS00730	K8O67_00645 (100.00%)	K8O66_00650 (100.00%)	K8O64_00650 (100.00%)	K8O65_00650 (100.00%)
107	acetate--CoA ligase	B9T54_RS00735	K8O67_00650 (100.00%)	K8O66_00655 (100.00%)	K8O64_00655 (100.00%)	K8O65_00655 (100.00%)
108	GTP cyclohydrolase I FolE	B9T54_RS00740	K8O67_00655 (100.00%)	K8O66_00660 (100.00%)	K8O64_00660 (100.00%)	K8O65_00660 (100.00%)
109	hypothetical protein	B9T54_RS00745
110	glycosyltransferase family 4 protein	B9T54_RS00750	K8O67_00660 (100.00%)	K8O66_00665 (100.00%)	K8O64_00665 (100.00%)	K8O65_00665 (100.00%)
111	DUF1289 domain-containing protein	B9T54_RS00755	K8O67_00665 (100.00%)	K8O66_00670 (100.00%)	K8O64_00670 (100.00%)	K8O65_00670 (100.00%)
112	potassium transporter Kef	B9T54_RS00760	K8O67_00670 (100.00%)	K8O66_00675 (100.00%)	K8O64_00675 (100.00%)	K8O65_00675 (100.00%)
113	hypoxanthine phosphoribosyltransferase	B9T54_RS00770	K8O67_00675 (100.00%)	K8O66_00680 (100.00%)	K8O64_00680 (100.00%)	K8O65_00680 (100.00%)
114	phosphohistidine phosphatase	B9T54_RS00775	K8O67_00680 (100.00%)	K8O66_00685 (100.00%)	K8O64_00685 (100.00%)	K8O65_00685 (100.00%)
115	hypothetical protein	B9T54_RS00780	K8O67_00685 (100.00%)	K8O66_00690 (100.00%)	K8O64_00690 (100.00%)	K8O65_00690 (100.00%)
116	hypothetical protein	B9T54_RS00785	K8O67_00690 (100.00%)	K8O66_00695 (100.00%)	K8O64_00695 (100.00%)	K8O65_00695 (100.00%)
117	hypothetical protein	B9T54_RS00790	K8O67_00695 (100.00%)	K8O66_00700 (100.00%)	K8O64_00700 (100.00%)	K8O65_00700 (100.00%)
118	quinone-dependent dihydroorotate dehydrogenase	B9T54_RS00795	K8O67_00700 (100.00%)	K8O66_00705 (100.00%)	K8O64_00705 (100.00%)	K8O65_00705 (100.00%)
119	ABC transporter permease	B9T54_RS00800	K8O67_00705 (100.00%)	K8O66_00710 (100.00%)	K8O64_00710 (100.00%)	K8O65_00710 (100.00%)
120	IS110 family transposase	B9T54_RS00810	K8O67_00715 (100.00%)	K8O66_00720 (100.00%)	K8O64_00720 (100.00%)	K8O65_00720 (100.00%)
121	phosphotransferase	B9T54_RS00830	K8O67_00725 (100.00%)	K8O66_00730 (100.00%)	K8O64_00730 (100.00%)	K8O65_00730 (100.00%)
122	glycosyl hydrolase	B9T54_RS00835	K8O67_00730 (100.00%)	K8O66_00735 (100.00%)	K8O64_00735 (100.00%)	K8O65_00735 (100.00%)
123	methylated-DNA--[protein]-cysteine S-methyltransferase	B9T54_RS00840	K8O67_00735 (100.00%)	K8O66_00740 (100.00%)	K8O64_00740 (100.00%)	K8O65_00740 (100.00%)
124	chemotaxis protein	B9T54_RS00845	K8O67_00740 (100.00%)	K8O66_00745 (100.00%)	K8O64_00745 (100.00%)	K8O65_00745 (100.00%)
125	S-methyl-5'-thioadenosine phosphorylase	B9T54_RS00850	K8O67_00745 (100.00%)	K8O66_00750 (100.00%)	K8O64_00750 (100.00%)	K8O65_00750 (100.00%)
126	alpha/beta hydrolase	B9T54_RS00855	K8O67_00750 (100.00%)	K8O66_00755 (100.00%)	K8O64_00755 (100.00%)	K8O65_00755 (100.00%)
127	alkaline phosphatase family protein	B9T54_RS00860	K8O67_00755 (100.00%)	K8O66_00760 (100.00%)	K8O64_00760 (100.00%)	K8O65_00760 (100.00%)
128	hypothetical protein	B9T54_RS00865	K8O67_00760 (100.00%)	K8O66_00765 (100.00%)	K8O64_00765 (100.00%)	K8O65_00765 (100.00%)
129	methyl-accepting chemotaxis protein	B9T54_RS00875
130	ketol-acid reductoisomerase	B9T54_RS00885	K8O67_00775 (100.00%)	K8O66_00780 (100.00%)	K8O64_00780 (100.00%)	K8O65_00780 (100.00%)
131	hypothetical protein	B9T54_RS00890	K8O67_00780 (100.00%)	K8O66_00785 (100.00%)	K8O64_00785 (100.00%)	K8O65_00785 (100.00%)
132	hypothetical protein	B9T54_RS00895	K8O67_00785 (100.00%)	K8O66_00790 (100.00%)	K8O64_00790 (100.00%)	K8O65_00790 (100.00%)
133	hypothetical protein	B9T54_RS00900	K8O67_00790 (100.00%)	K8O66_00795 (100.00%)	K8O64_00795 (100.00%)	K8O65_00795 (100.00%)
134	DNA mismatch repair protein	B9T54_RS00905	K8O67_00795 (100.00%)	K8O66_00800 (100.00%)	K8O64_00800 (100.00%)	K8O65_00800 (100.00%)
135	hypothetical protein	B9T54_RS00910	K8O67_00800 (100.00%)	K8O66_00805 (100.00%)	K8O64_00805 (100.00%)	K8O65_00805 (100.00%)
136	AsmA family protein	B9T54_RS00915	K8O67_00805 (100.00%)	K8O66_00810 (100.00%)	K8O64_00810 (100.00%)	K8O65_00810 (100.00%)
137	ABC transporter ATP-binding protein	B9T54_RS00920	K8O67_00810 (100.00%)	K8O66_00815 (100.00%)	K8O64_00815 (100.00%)	K8O65_00815 (100.00%)
138	ABC transporter ATP-binding protein	B9T54_RS00925	K8O67_00815 (100.00%)	K8O66_00820 (100.00%)	K8O64_00820 (100.00%)	K8O65_00820 (100.00%)
139	ABC transporter permease subunit	B9T54_RS00930	K8O67_00820 (100.00%)	K8O66_00825 (100.00%)	K8O64_00825 (100.00%)	K8O65_00825 (100.00%)
140	ABC transporter permease subunit	B9T54_RS00935	K8O67_00825 (100.00%)	K8O66_00830 (100.00%)	K8O64_00830 (100.00%)	K8O65_00830 (100.00%)
141	carotenoid 1%2C2-hydratase	B9T54_RS00940	K8O67_00830 (100.00%)	K8O66_00835 (100.00%)	K8O64_00835 (100.00%)	K8O65_00835 (100.00%)
142	hypothetical protein	B9T54_RS00945	K8O67_00835 (100.00%)	K8O66_00840 (100.00%)	K8O64_00840 (100.00%)	K8O65_00840 (100.00%)
143	3-hydroxyacyl-CoA dehydrogenase family protein	B9T54_RS00950	K8O67_00840 (100.00%)	K8O66_00845 (100.00%)	K8O64_00845 (100.00%)	K8O65_00845 (100.00%)
144	acetyl-CoA acetyltransferase	B9T54_RS00955	K8O67_00845 (100.00%)	K8O66_00850 (100.00%)	K8O64_00850 (100.00%)	K8O65_00850 (100.00%)
145	hypothetical protein	B9T54_RS00960	K8O67_00850 (100.00%)	K8O66_00855 (100.00%)	K8O64_00855 (100.00%)	K8O65_00855 (100.00%)
146	hypothetical protein	B9T54_RS00965	K8O67_00855 (100.00%)	K8O66_00860 (100.00%)	K8O64_00860 (100.00%)	K8O65_00860 (100.00%)
147	WG repeat-containing protein	B9T54_RS00975	K8O67_00860 (100.00%)	K8O66_00865 (100.00%)	K8O64_00865 (100.00%)	K8O65_00865 (100.00%)
148	type II toxin-antitoxin system HicB family antitoxin	B9T54_RS00980	K8O67_00865 (100.00%)	K8O66_00870 (100.00%)	K8O64_00870 (100.00%)	K8O65_00870 (100.00%)
149	type II toxin-antitoxin system HicA family toxin	B9T54_RS00985	K8O67_00870 (100.00%)	K8O66_00875 (100.00%)	K8O64_00875 (100.00%)	K8O65_00875 (100.00%)
150	acyl-CoA thioesterase	B9T54_RS00990	K8O67_00875 (100.00%)	K8O66_00880 (100.00%)	K8O64_00880 (100.00%)	K8O65_00880 (100.00%)
151	phenylalanine--tRNA ligase subunit alpha	B9T54_RS00995	K8O67_00880 (100.00%)	K8O66_00885 (100.00%)	K8O64_00885 (100.00%)	K8O65_00885 (100.00%)
152	UDP-N-acetylmuramate--alanine ligase	B9T54_RS01000	K8O67_00885 (100.00%)	K8O66_00890 (100.00%)	K8O64_00890 (100.00%)	K8O65_00890 (100.00%)
153	hypothetical protein	B9T54_RS01005	K8O67_00890 (100.00%)	K8O66_00895 (100.00%)	K8O64_00895 (100.00%)	K8O65_00895 (100.00%)
154	hypothetical protein	B9T54_RS01010	K8O67_00895 (100.00%)	K8O66_00900 (100.00%)	K8O64_00900 (100.00%)	K8O65_00900 (100.00%)
155	membrane protein	B9T54_RS01015	K8O67_00900 (100.00%)	K8O66_00905 (100.00%)	K8O64_00905 (100.00%)	K8O65_00905 (100.00%)
156	ABC transporter permease subunit	B9T54_RS01020	K8O67_00905 (100.00%)	K8O66_00910 (100.00%)	K8O64_00910 (100.00%)	K8O65_00910 (100.00%)
157	ABC transporter ATP-binding protein	B9T54_RS01025	K8O67_00910 (100.00%)	K8O66_00915 (100.00%)	K8O64_00915 (100.00%)	K8O65_00915 (100.00%)
158	hypothetical protein	B9T54_RS01035
159	ACP S-malonyltransferase	B9T54_RS01040	K8O67_00920 (100.00%)	K8O66_00925 (100.00%)	K8O64_00925 (100.00%)	K8O65_00925 (100.00%)
160	DUF2779 domain-containing protein	B9T54_RS01045	K8O67_00925 (99.79%)	K8O66_00930 (99.79%)	K8O64_00930 (99.79%)	K8O65_00930 (99.79%)
161	hypothetical protein	B9T54_RS01055
162	argininosuccinate synthase	B9T54_RS01060	K8O67_00930 (100.00%)	K8O66_00935 (100.00%)	K8O64_00935 (100.00%)	K8O65_00935 (100.00%)
163	pantetheine-phosphate adenylyltransferase	B9T54_RS01065	K8O67_00935 (100.00%)	K8O66_00940 (100.00%)	K8O64_00940 (100.00%)	K8O65_00940 (100.00%)
164	nucleoside-diphosphate kinase	B9T54_RS01070	K8O67_00940 (100.00%)	K8O66_00945 (100.00%)	K8O64_00945 (100.00%)	K8O65_00945 (100.00%)
165	hypothetical protein	B9T54_RS01075	K8O67_00945 (100.00%)	K8O66_00950 (100.00%)	K8O64_00950 (100.00%)	K8O65_00950 (100.00%)
166	hypothetical protein	B9T54_RS01085	K8O67_00955 (100.00%)	K8O66_00960 (100.00%)	K8O64_00960 (100.00%)	K8O65_00960 (100.00%)
167	N-acetyltransferase	B9T54_RS01090	K8O67_00960 (100.00%)	K8O66_00965 (100.00%)	K8O64_00965 (100.00%)	K8O65_00965 (100.00%)
168	GMC family oxidoreductase	B9T54_RS01095	K8O67_00965 (100.00%)	K8O66_00970 (100.00%)	K8O64_00970 (100.00%)	K8O65_00970 (100.00%)
169	DoxX family protein	B9T54_RS01100	K8O67_00970 (100.00%)	K8O66_00975 (100.00%)	K8O64_00975 (100.00%)	K8O65_00975 (100.00%)
170	MarR family transcriptional regulator	B9T54_RS01110	K8O67_00975 (100.00%)	K8O66_00980 (100.00%)	K8O64_00980 (100.00%)	K8O65_00980 (100.00%)
171	tRNA pseudouridine(13) synthase TruD	B9T54_RS01115	K8O67_00980 (99.75%)	K8O66_00985 (99.75%)	K8O64_00985 (99.75%)	K8O65_00985 (99.75%)
172	aldo/keto reductase	B9T54_RS01120	K8O67_00985 (100.00%)	K8O66_00990 (100.00%)	K8O64_00990 (100.00%)	K8O65_00990 (100.00%)
173	tetratricopeptide repeat protein	B9T54_RS01125	K8O67_00990 (100.00%)	K8O66_00995 (100.00%)	K8O64_00995 (100.00%)	K8O65_00995 (100.00%)
174	catalase family protein	B9T54_RS01145	K8O67_01010 (100.00%)	K8O66_01015 (100.00%)	K8O64_01015 (100.00%)	K8O65_01015 (100.00%)
175	STAS domain-containing protein	B9T54_RS01150	K8O67_01015 (100.00%)	K8O66_01020 (100.00%)	K8O64_01020 (100.00%)	K8O65_01020 (100.00%)
176	RdgB/HAM1 family non-canonical purine NTP pyrophosphatase	B9T54_RS01155	K8O67_01020 (100.00%)	K8O66_01025 (100.00%)	K8O64_01025 (100.00%)	K8O65_01025 (100.00%)
177	ABC-F family ATPase	B9T54_RS01165	K8O67_01025 (100.00%)	K8O66_01030 (100.00%)	K8O64_01030 (100.00%)	K8O65_01030 (100.00%)
178	OmpA family protein	B9T54_RS01170	K8O67_01030 (100.00%)	K8O66_01035 (100.00%)	K8O64_01035 (100.00%)	K8O65_01035 (100.00%)
179	2%2C3-bisphosphoglycerate-independent phosphoglycerate mutase	B9T54_RS01175	K8O67_01035 (100.00%)	K8O66_01040 (100.00%)	K8O64_01040 (100.00%)	K8O65_01040 (100.00%)
180	hypothetical protein	B9T54_RS01180	K8O67_01040 (100.00%)	K8O66_01045 (100.00%)	K8O64_01045 (100.00%)	K8O65_01045 (100.00%)
181	hypothetical protein	B9T54_RS01195	K8O67_01045 (100.00%)	K8O66_01050 (100.00%)	K8O64_01050 (100.00%)	K8O65_01050 (100.00%)
182	IS110 family transposase	B9T54_RS01200	K8O67_01050 (100.00%)	K8O66_01055 (100.00%)	K8O64_01055 (100.00%)	K8O65_01055 (100.00%)
183	sigma-70 family RNA polymerase sigma factor	B9T54_RS01205	K8O67_01055 (100.00%)	K8O66_01060 (100.00%)	K8O64_01060 (100.00%)	K8O65_01060 (100.00%)
184	FecR domain-containing protein	B9T54_RS01210	K8O67_01060 (100.00%)	K8O66_01065 (100.00%)	K8O64_01065 (100.00%)	K8O65_01065 (100.00%)
185	DoxX family protein	B9T54_RS01215
186	ABC-F family ATP-binding cassette domain-containing protein	B9T54_RS01225	K8O67_01075 (100.00%)	K8O66_01080 (100.00%)	K8O64_01080 (100.00%)	K8O65_01080 (100.00%)
187	sulfurtransferase	B9T54_RS01230	K8O67_01080 (100.00%)	K8O66_01085 (100.00%)	K8O64_01085 (100.00%)	K8O65_01085 (100.00%)
188	acetyl-CoA C-acetyltransferase	B9T54_RS01240	K8O67_01085 (100.00%)	K8O66_01090 (100.00%)	K8O64_01090 (100.00%)	K8O65_01090 (100.00%)
189	IS4 family transposase	B9T54_RS01245	K8O67_01090 (100.00%)	K8O66_01095 (100.00%)	K8O64_01095 (100.00%)	K8O65_01095 (100.00%)
190	acyl-CoA dehydrogenase	B9T54_RS01255	K8O67_01095 (100.00%)	K8O66_01105 (100.00%)	K8O64_01105 (100.00%)	K8O65_01105 (100.00%)
191	anthranilate synthase component I	B9T54_RS01260	K8O67_01100 (100.00%)	K8O66_01110 (100.00%)	K8O64_01110 (100.00%)	K8O65_01110 (100.00%)
192	aminodeoxychorismate/anthranilate synthase component II	B9T54_RS01265	K8O67_01105 (100.00%)	K8O66_01115 (100.00%)	K8O64_01115 (100.00%)	K8O65_01115 (100.00%)
193	ABC transporter ATP-binding protein	B9T54_RS01270	K8O67_01110 (100.00%)	K8O66_01120 (100.00%)	K8O64_01120 (100.00%)	K8O65_01120 (100.00%)
194	response regulator	B9T54_RS01275	K8O67_01115 (100.00%)	K8O66_01125 (100.00%)	K8O64_01125 (100.00%)	K8O65_01125 (100.00%)
195	GTPase HflX	B9T54_RS01290	K8O67_01130 (99.82%)	K8O66_01140 (99.82%)	K8O64_01140 (99.82%)	K8O65_01140 (99.82%)
196	STAS domain-containing protein	B9T54_RS01295	K8O67_01135 (100.00%)	K8O66_01145 (100.00%)	K8O64_01145 (100.00%)	K8O65_01145 (100.00%)
197	homoserine dehydrogenase	B9T54_RS01305	K8O67_01140 (100.00%)	K8O66_01150 (100.00%)	K8O64_01150 (100.00%)	K8O65_01150 (100.00%)
198	hypothetical protein	B9T54_RS01310	K8O67_01145 (100.00%)	K8O66_01155 (100.00%)	K8O64_01155 (100.00%)	K8O65_01155 (100.00%)
199	amidohydrolase family protein	B9T54_RS01315	K8O67_01150 (100.00%)	K8O66_01160 (100.00%)	K8O64_01160 (100.00%)	K8O65_01160 (100.00%)
200	GNAT family N-acetyltransferase	B9T54_RS01320	K8O67_01155 (100.00%)	K8O66_01165 (100.00%)	K8O64_01165 (100.00%)	K8O65_01165 (100.00%)
201	alpha/beta hydrolase	B9T54_RS01325	K8O67_01160 (100.00%)	K8O66_01170 (100.00%)	K8O64_01170 (100.00%)	K8O65_01170 (100.00%)
202	divalent-cation tolerance protein CutA	B9T54_RS01330	K8O67_01165 (100.00%)	K8O66_01175 (100.00%)	K8O64_01175 (100.00%)	K8O65_01175 (100.00%)
203	OmpA family protein	B9T54_RS01335	K8O67_01170 (100.00%)	K8O66_01180 (100.00%)	K8O64_01180 (100.00%)	K8O65_01180 (100.00%)
204	alpha/beta hydrolase	B9T54_RS01340	K8O67_01175 (100.00%)	K8O66_01185 (100.00%)	K8O64_01185 (100.00%)	K8O65_01185 (100.00%)
205	hypothetical protein	B9T54_RS01345	K8O67_01180 (100.00%)	K8O66_01190 (100.00%)	K8O64_01190 (100.00%)	K8O65_01190 (100.00%)
206	hypothetical protein	B9T54_RS01350	K8O67_01185 (100.00%)	K8O66_01195 (100.00%)	K8O64_01195 (100.00%)	K8O65_01195 (100.00%)
207	phosphoadenylyl-sulfate reductase	B9T54_RS01360	K8O67_01190 (100.00%)	K8O66_01200 (100.00%)	K8O64_01200 (100.00%)	K8O65_01200 (100.00%)
208	sulfate adenylyltransferase subunit CysD	B9T54_RS01365	K8O67_01195 (100.00%)	K8O66_01205 (100.00%)	K8O64_01205 (100.00%)	K8O65_01205 (100.00%)
209	sulfate adenylyltransferase	B9T54_RS01370	K8O67_01200 (100.00%)	K8O66_01210 (100.00%)	K8O64_01210 (100.00%)	K8O65_01210 (100.00%)
210	uroporphyrinogen-III C-methyltransferase	B9T54_RS01375	K8O67_01205 (100.00%)	K8O66_01215 (100.00%)	K8O64_01215 (100.00%)	K8O65_01215 (100.00%)
211	bifunctional precorrin-2 dehydrogenase/sirohydrochlorin ferrochelatase	B9T54_RS01380	K8O67_01210 (100.00%)	K8O66_01220 (100.00%)	K8O64_01220 (100.00%)	K8O65_01220 (100.00%)
212	NADPH-dependent assimilatory sulfite reductase hemoprotein subunit	B9T54_RS01385	K8O67_01215 (100.00%)	K8O66_01225 (100.00%)	K8O64_01225 (100.00%)	K8O65_01225 (100.00%)
213	strictosidine synthase	B9T54_RS01390	K8O67_01220 (100.00%)	K8O66_01230 (100.00%)	K8O64_01230 (100.00%)	K8O65_01230 (100.00%)
214	M23 family metallopeptidase	B9T54_RS01395	K8O67_01225 (100.00%)	K8O66_01235 (100.00%)	K8O64_01235 (100.00%)	K8O65_01235 (100.00%)
215	CPBP family intramembrane metalloprotease	B9T54_RS01400	K8O67_01230 (100.00%)	K8O66_01240 (100.00%)	K8O64_01240 (100.00%)	K8O65_01240 (100.00%)
216	hypothetical protein	B9T54_RS01405	K8O67_01235 (100.00%)	K8O66_01245 (100.00%)	K8O64_01245 (100.00%)	K8O65_01245 (100.00%)
217	chloride channel protein	B9T54_RS01410	K8O67_01240 (100.00%)	K8O66_01250 (100.00%)	K8O64_01250 (100.00%)	K8O65_01250 (100.00%)
218	DUF4139 domain-containing protein	B9T54_RS01415	K8O67_01245 (100.00%)	K8O66_01255 (100.00%)	K8O64_01255 (100.00%)	K8O65_01255 (100.00%)
219	mucoidy inhibitor MuiA family protein	B9T54_RS01420
220	DUF4139 domain-containing protein	B9T54_RS01425
221	VWA domain-containing protein	B9T54_RS01430	K8O67_01255 (100.00%)	K8O66_01265 (100.00%)	K8O64_01265 (100.00%)	K8O65_01265 (100.00%)
222	alpha-ribazole phosphatase	B9T54_RS01435	K8O67_01260 (100.00%)	K8O66_01270 (100.00%)	K8O64_01270 (100.00%)	K8O65_01270 (100.00%)
223	adenosylcobinamide-GDP ribazoletransferase	B9T54_RS01440	K8O67_01265 (100.00%)	K8O66_01275 (100.00%)	K8O64_01275 (100.00%)	K8O65_01275 (100.00%)
224	nicotinate-nucleotide--dimethylbenzimidazole phosphoribosyltransferase	B9T54_RS01445	K8O67_01270 (100.00%)	K8O66_01280 (100.00%)	K8O64_01280 (100.00%)	K8O65_01280 (100.00%)
225	hypothetical protein	B9T54_RS01450	K8O67_01275 (100.00%)	K8O66_01285 (100.00%)	K8O64_01285 (100.00%)	K8O65_01285 (100.00%)
226	LIC_13355 family lipoprotein	B9T54_RS01455	K8O67_01280 (100.00%)	K8O66_01290 (100.00%)	K8O64_01290 (100.00%)	K8O65_01290 (100.00%)
227	hypothetical protein	B9T54_RS01460	K8O67_01285 (100.00%)	K8O66_01295 (100.00%)	K8O64_01295 (100.00%)	K8O65_01295 (100.00%)
228	hypothetical protein	B9T54_RS01465
229	FAD-dependent oxidoreductase	B9T54_RS01470	K8O67_01290 (100.00%)	K8O66_01300 (100.00%)	K8O64_01300 (100.00%)	K8O65_01300 (100.00%)
230	DNA gyrase subunit B	B9T54_RS01485	K8O67_01305 (100.00%)	K8O66_01315 (100.00%)	K8O64_01315 (100.00%)	K8O65_01315 (100.00%)
231	DNA gyrase subunit A	B9T54_RS01490	K8O67_01310 (100.00%)	K8O66_01320 (100.00%)	K8O64_01320 (100.00%)	K8O65_01320 (100.00%)
232	hypothetical protein	B9T54_RS01495	K8O67_01315 (100.00%)	K8O66_01325 (100.00%)	K8O64_01325 (100.00%)	K8O65_01325 (100.00%)
233	glutamate--tRNA ligase	B9T54_RS01500	K8O67_01320 (100.00%)	K8O66_01330 (100.00%)	K8O64_01330 (100.00%)	K8O65_01330 (100.00%)
234	ATP-binding protein	B9T54_RS01505	K8O67_01325 (100.00%)	K8O66_01335 (100.00%)	K8O64_01335 (100.00%)	K8O65_01335 (100.00%)
235	DUF455 family protein	B9T54_RS01510	K8O67_01330 (100.00%)	K8O66_01340 (100.00%)	K8O64_01340 (100.00%)	K8O65_01340 (100.00%)
236	hypothetical protein	B9T54_RS01515	K8O67_01335 (100.00%)	K8O66_01345 (100.00%)	K8O64_01345 (100.00%)	K8O65_01345 (100.00%)
237	hypothetical protein	B9T54_RS01520	K8O67_01340 (100.00%)	K8O66_01350 (100.00%)	K8O64_01350 (100.00%)	K8O65_01350 (100.00%)
238	endoflagellar motor protein	B9T54_RS01525	K8O67_01345 (100.00%)	K8O66_01355 (100.00%)	K8O64_01355 (100.00%)	K8O65_01355 (100.00%)
239	hypothetical protein	B9T54_RS01530	K8O67_01350 (100.00%)	K8O66_01360 (100.00%)	K8O64_01360 (100.00%)	K8O65_01360 (100.00%)
240	pyridoxal phosphate-dependent aminotransferase	B9T54_RS01540	K8O67_01360 (100.00%)	K8O66_01370 (100.00%)	K8O64_01370 (100.00%)	K8O65_01370 (100.00%)
241	DUF2905 domain-containing protein	B9T54_RS01545	K8O67_01365 (100.00%)	K8O66_01375 (100.00%)	K8O64_01375 (100.00%)	K8O65_01375 (100.00%)
242	ferredoxin	B9T54_RS01565	K8O67_01380 (100.00%)	K8O66_01390 (100.00%)	K8O64_01390 (100.00%)	K8O65_01390 (100.00%)
243	PAS domain S-box protein	B9T54_RS01570	K8O67_01385 (100.00%)	K8O66_01395 (100.00%)	K8O64_01395 (100.00%)	K8O65_01395 (100.00%)
244	response regulator	B9T54_RS01575	K8O67_01390 (100.00%)	K8O66_01400 (100.00%)	K8O64_01400 (100.00%)	K8O65_01400 (100.00%)
245	hypothetical protein	B9T54_RS01580	K8O67_01395 (100.00%)	K8O66_01405 (100.00%)	K8O64_01405 (100.00%)	K8O65_01405 (100.00%)
246	NADP-dependent isocitrate dehydrogenase	B9T54_RS01585	K8O67_01400 (100.00%)	K8O66_01410 (100.00%)	K8O64_01410 (100.00%)	K8O65_01410 (100.00%)
247	protoheme IX farnesyltransferase	B9T54_RS01590	K8O67_01405 (100.00%)	K8O66_01415 (100.00%)	K8O64_01415 (100.00%)	K8O65_01415 (100.00%)
248	heme A synthase	B9T54_RS01595	K8O67_01410 (100.00%)	K8O66_01420 (100.00%)	K8O64_01420 (100.00%)	K8O65_01420 (100.00%)
249	SCO family protein	B9T54_RS01605	K8O67_01420 (100.00%)	K8O66_01430 (100.00%)	K8O64_01430 (100.00%)	K8O65_01425 (100.00%)
250	cytochrome c oxidase subunit II	B9T54_RS01610	K8O67_01425 (100.00%)	K8O66_01435 (100.00%)	K8O64_01435 (100.00%)	K8O65_01430 (100.00%)
251	cytochrome c oxidase subunit I	B9T54_RS01615	K8O67_01430 (100.00%)	K8O66_01440 (100.00%)	K8O64_01440 (100.00%)	K8O65_01435 (100.00%)
252	cytochrome c oxidase subunit 3 family protein	B9T54_RS01620	K8O67_01435 (100.00%)	K8O66_01445 (100.00%)	K8O64_01445 (100.00%)	K8O65_01440 (100.00%)
253	hypothetical protein	B9T54_RS01625	K8O67_01440 (100.00%)	K8O66_01450 (100.00%)	K8O64_01450 (100.00%)	K8O65_01445 (100.00%)
254	hypothetical protein	B9T54_RS01630	K8O67_01445 (100.00%)	K8O66_01455 (100.00%)	K8O64_01455 (100.00%)	K8O65_01450 (100.00%)
255	transcriptional regulator	B9T54_RS01635	K8O67_01450 (100.00%)	K8O66_01460 (100.00%)	K8O64_01460 (100.00%)	K8O65_01455 (100.00%)
256	TRAM domain-containing protein	B9T54_RS01640	K8O67_01455 (100.00%)	K8O66_01465 (100.00%)	K8O64_01465 (100.00%)	K8O65_01460 (100.00%)
257	phosphoenolpyruvate carboxykinase (ATP)	B9T54_RS01645	K8O67_01460 (100.00%)	K8O66_01470 (100.00%)	K8O64_01470 (100.00%)	K8O65_01465 (100.00%)
258	hypothetical protein	B9T54_RS01650	K8O67_01465 (100.00%)	K8O66_01475 (100.00%)	K8O64_01475 (100.00%)	K8O65_01470 (100.00%)
259	MORN repeat protein	B9T54_RS01655	K8O67_01470 (99.57%)	K8O66_01480 (99.57%)	K8O64_01480 (99.57%)	K8O65_01475 (99.57%)
260	hypothetical protein	B9T54_RS01660	K8O67_01475 (100.00%)	K8O66_01485 (100.00%)	K8O64_01485 (100.00%)	K8O65_01480 (100.00%)
261	ParA family protein	B9T54_RS01665	K8O67_01480 (100.00%)	K8O66_01490 (100.00%)	K8O64_01490 (100.00%)	K8O65_01485 (100.00%)
262	Asp-tRNA(Asn)/Glu-tRNA(Gln) amidotransferase subunit GatB	B9T54_RS01670	K8O67_01485 (100.00%)	K8O66_01495 (100.00%)	K8O64_01495 (100.00%)	K8O65_01490 (100.00%)
263	DNA polymerase III subunit alpha	B9T54_RS01680	K8O67_01490 (100.00%)	K8O66_01500 (100.00%)	K8O64_01500 (100.00%)	K8O65_01495 (100.00%)
264	M23 family metallopeptidase	B9T54_RS01685	K8O67_01495 (100.00%)	K8O66_01505 (100.00%)	K8O64_01505 (100.00%)	K8O65_01500 (100.00%)
265	sigma-70 family RNA polymerase sigma factor	B9T54_RS01690	K8O67_01500 (100.00%)	K8O66_01510 (100.00%)	K8O64_01510 (100.00%)	K8O65_01505 (100.00%)
266	hypothetical protein	B9T54_RS01695	K8O67_01505 (100.00%)	K8O66_01515 (100.00%)	K8O64_01515 (100.00%)	K8O65_01510 (100.00%)
267	CHAT domain-containing protein	B9T54_RS01700	K8O67_01510 (100.00%)	K8O66_01520 (100.00%)	K8O64_01520 (100.00%)	K8O65_01515 (100.00%)
268	hypothetical protein	B9T54_RS01705	K8O67_01515 (100.00%)	K8O66_01525 (100.00%)	K8O64_01525 (100.00%)	K8O65_01520 (100.00%)
269	hypothetical protein	B9T54_RS01710	K8O67_01520 (100.00%)	K8O66_01530 (100.00%)	K8O64_01530 (100.00%)	K8O65_01525 (100.00%)
270	hypothetical protein	B9T54_RS01715
271	hypothetical protein	B9T54_RS01720	K8O67_01530 (100.00%)	K8O66_01540 (100.00%)	K8O64_01540 (100.00%)	K8O65_01535 (100.00%)
272	hypothetical protein	B9T54_RS01725	K8O67_01535 (100.00%)	K8O66_01545 (100.00%)	K8O64_01545 (100.00%)	K8O65_01540 (100.00%)
273	ABC transporter permease	B9T54_RS01730	K8O67_01540 (100.00%)	K8O66_01550 (100.00%)	K8O64_01550 (100.00%)	K8O65_01545 (100.00%)
274	ABC transporter ATP-binding protein	B9T54_RS01735	K8O67_01545 (100.00%)	K8O66_01555 (100.00%)	K8O64_01555 (100.00%)	K8O65_01550 (100.00%)
275	ATP--guanido phosphotransferase	B9T54_RS01740	K8O67_01550 (100.00%)	K8O66_01560 (100.00%)	K8O64_01560 (100.00%)	K8O65_01555 (100.00%)
276	ATP-dependent Clp protease ATP-binding subunit	B9T54_RS01745	K8O67_01555 (100.00%)	K8O66_01565 (100.00%)	K8O64_01565 (100.00%)	K8O65_01560 (100.00%)
277	hypothetical protein	B9T54_RS01750	K8O67_01560 (100.00%)	K8O66_01570 (100.00%)	K8O64_01570 (100.00%)	K8O65_01565 (100.00%)
278	tetratricopeptide repeat protein	B9T54_RS01755	K8O67_01565 (100.00%)	K8O66_01575 (100.00%)	K8O64_01575 (100.00%)	K8O65_01570 (100.00%)
279	tRNA (N(6)-L-threonylcarbamoyladenosine(37)-C(2))-methylthiotransferase MtaB	B9T54_RS01760	K8O67_01570 (100.00%)	K8O66_01580 (100.00%)	K8O64_01580 (100.00%)	K8O65_01575 (100.00%)
280	prohibitin family protein	B9T54_RS01765	K8O67_01575 (100.00%)	K8O66_01585 (100.00%)	K8O64_01585 (100.00%)	K8O65_01580 (100.00%)
281	SAM-dependent methyltransferase	B9T54_RS01770	K8O67_01580 (100.00%)	K8O66_01590 (100.00%)	K8O64_01590 (100.00%)	K8O65_01585 (100.00%)
282	hypothetical protein	B9T54_RS01775	K8O67_01585 (99.80%)	K8O66_01595 (99.80%)	K8O64_01595 (99.80%)	K8O65_01590 (99.80%)
283	tetratricopeptide repeat protein	B9T54_RS01780	K8O67_01590 (100.00%)	K8O66_01600 (100.00%)	K8O64_01600 (100.00%)	K8O65_01595 (100.00%)
284	metalloenzyme	B9T54_RS01785	K8O67_01595 (100.00%)	K8O66_01605 (100.00%)	K8O64_01605 (100.00%)	K8O65_01600 (100.00%)
285	hypothetical protein	B9T54_RS01790	K8O67_01600 (100.00%)	K8O66_01610 (100.00%)	K8O64_01610 (100.00%)	K8O65_01605 (100.00%)
286	hypothetical protein	B9T54_RS01795	K8O67_01605 (100.00%)	K8O66_01615 (100.00%)	K8O64_01615 (100.00%)	K8O65_01610 (100.00%)
287	hypothetical protein	B9T54_RS01800	K8O67_01610 (100.00%)	K8O66_01620 (100.00%)	K8O64_01620 (100.00%)	K8O65_01615 (100.00%)
288	hypothetical protein	B9T54_RS01805	K8O67_01615 (100.00%)	K8O66_01625 (100.00%)	K8O64_01625 (100.00%)	K8O65_01620 (100.00%)
289	hypothetical protein	B9T54_RS01810	K8O67_01620 (100.00%)	K8O66_01630 (100.00%)	K8O64_01630 (100.00%)	K8O65_01625 (100.00%)
290	glucanase	B9T54_RS01815	K8O67_01625 (100.00%)	K8O66_01635 (100.00%)	K8O64_01635 (100.00%)	K8O65_01630 (100.00%)
291	ribose 5-phosphate isomerase B	B9T54_RS01820	K8O67_01630 (100.00%)	K8O66_01640 (100.00%)	K8O64_01640 (100.00%)	K8O65_01635 (100.00%)
292	hypothetical protein	B9T54_RS01825	K8O67_01635 (100.00%)	K8O66_01645 (100.00%)	K8O64_01645 (100.00%)	K8O65_01640 (100.00%)
293	3-phosphoserine/phosphohydroxythreonine transaminase	B9T54_RS01830	K8O67_01640 (100.00%)	K8O66_01650 (100.00%)	K8O64_01650 (100.00%)	K8O65_01645 (100.00%)
294	hypothetical protein	B9T54_RS01835	K8O67_01645 (100.00%)	K8O66_01655 (100.00%)	K8O64_01655 (100.00%)	K8O65_01650 (100.00%)
295	flagellar hook-basal body complex protein FliE	B9T54_RS01845	K8O67_01650 (100.00%)	K8O66_01660 (100.00%)	K8O64_01660 (100.00%)	K8O65_01655 (100.00%)
296	flagellar basal body rod protein FlgC	B9T54_RS01850	K8O67_01655 (100.00%)	K8O66_01665 (100.00%)	K8O64_01665 (100.00%)	K8O65_01660 (100.00%)
297	flagellar basal body rod protein FlgB	B9T54_RS01855	K8O67_01660 (100.00%)	K8O66_01670 (100.00%)	K8O64_01670 (100.00%)	K8O65_01665 (100.00%)
298	STAS domain-containing protein	B9T54_RS01860	K8O67_01665 (100.00%)	K8O66_01675 (100.00%)	K8O64_01675 (100.00%)	K8O65_01670 (100.00%)
299	hypothetical protein	B9T54_RS01865	K8O67_01670 (100.00%)	K8O66_01680 (100.00%)	K8O64_01680 (100.00%)	K8O65_01675 (100.00%)
300	tetratricopeptide repeat protein	B9T54_RS01870	K8O67_01675 (100.00%)	K8O66_01685 (100.00%)	K8O64_01685 (100.00%)	K8O65_01680 (100.00%)
301	hypothetical protein	B9T54_RS01875
302	fatty acid desaturase	B9T54_RS01885	K8O67_01680 (100.00%)	K8O66_01690 (100.00%)	K8O64_01690 (100.00%)	K8O65_01685 (100.00%)
303	MBL fold metallo-hydrolase	B9T54_RS01890	K8O67_01685 (100.00%)	K8O66_01695 (100.00%)	K8O64_01695 (100.00%)	K8O65_01690 (100.00%)
304	YbaN family protein	B9T54_RS01895	K8O67_01690 (100.00%)	K8O66_01700 (100.00%)	K8O64_01700 (100.00%)	K8O65_01695 (100.00%)
305	dienelactone hydrolase	B9T54_RS01900	K8O67_01695 (100.00%)	K8O66_01705 (100.00%)	K8O64_01705 (100.00%)	K8O65_01700 (100.00%)
306	hypothetical protein	B9T54_RS01915	K8O67_01705 (100.00%)	K8O66_01715 (100.00%)	K8O64_01715 (100.00%)	K8O65_01710 (100.00%)
307	hypothetical protein	B9T54_RS01920	K8O67_01710 (100.00%)	K8O66_01720 (100.00%)	K8O64_01720 (100.00%)	K8O65_01715 (100.00%)
308	IS110 family transposase	B9T54_RS01925
309	hypothetical protein	B9T54_RS01930
310	hypothetical protein	B9T54_RS01935
311	HAMP domain-containing histidine kinase	B9T54_RS01940	K8O67_01725 (100.00%)	K8O66_01735 (100.00%)	K8O64_01735 (100.00%)	K8O65_01730 (100.00%)
312	response regulator	B9T54_RS01945	K8O67_01730 (100.00%)	K8O66_01740 (100.00%)	K8O64_01740 (100.00%)	K8O65_01735 (100.00%)
313	pyrimidine/purine nucleoside phosphorylase	B9T54_RS01950	K8O67_01735 (100.00%)	K8O66_01745 (100.00%)	K8O64_01745 (100.00%)	K8O65_01740 (100.00%)
314	hypothetical protein	B9T54_RS01955
315	aminomethyl-transferring glycine dehydrogenase	B9T54_RS01960	K8O67_01740 (100.00%)	K8O66_01750 (100.00%)	K8O64_01750 (100.00%)	K8O65_01745 (100.00%)
316	glycine cleavage system protein GcvH	B9T54_RS01965	K8O67_01745 (100.00%)	K8O66_01755 (100.00%)	K8O64_01755 (100.00%)	K8O65_01750 (100.00%)
317	glycine cleavage system aminomethyltransferase GcvT	B9T54_RS01970	K8O67_01750 (100.00%)	K8O66_01760 (100.00%)	K8O64_01760 (100.00%)	K8O65_01755 (100.00%)
318	IS110 family transposase	B9T54_RS01975	K8O67_01755 (99.73%)	K8O66_01765 (99.45%)	K8O64_01765 (99.73%)	K8O65_01760 (99.45%)
319	ATPase	B9T54_RS01980	K8O67_01760 (100.00%)	K8O66_01770 (100.00%)	K8O64_01770 (100.00%)	K8O65_01765 (100.00%)
320	winged helix-turn-helix transcriptional regulator	B9T54_RS01985	K8O67_01765 (100.00%)	K8O66_01775 (100.00%)	K8O64_01775 (100.00%)	K8O65_01770 (100.00%)
321	glycerophosphoryl diester phosphodiesterase	B9T54_RS01995	K8O67_01775 (100.00%)	K8O66_01785 (100.00%)	K8O64_01785 (100.00%)	K8O65_01780 (100.00%)
322	WGR domain-containing protein	B9T54_RS02000
323	hypothetical protein	B9T54_RS02005	K8O67_01785 (100.00%)	K8O66_01795 (100.00%)	K8O64_01795 (100.00%)	K8O65_01790 (100.00%)
324	hypothetical protein	B9T54_RS02010	K8O67_01790 (100.00%)	K8O66_01800 (100.00%)	K8O64_01800 (100.00%)	K8O65_01795 (100.00%)
325	hypothetical protein	B9T54_RS02015	K8O67_01795 (100.00%)	K8O66_01805 (100.00%)	K8O64_01805 (100.00%)	K8O65_01800 (100.00%)
326	hypothetical protein	B9T54_RS02025	K8O67_01810 (100.00%)	K8O66_01820 (100.00%)	K8O64_01820 (100.00%)	K8O65_01815 (100.00%)
327	hypothetical protein	B9T54_RS02030	K8O67_01815 (100.00%)	K8O66_01825 (100.00%)	K8O64_01825 (100.00%)	K8O65_01820 (100.00%)
328	tetratricopeptide repeat protein	B9T54_RS02035	K8O67_01820 (100.00%)	K8O66_01830 (100.00%)	K8O64_01830 (100.00%)	K8O65_01825 (100.00%)
329	hypothetical protein	B9T54_RS02040
330	NAD(P)(+) transhydrogenase (Re/Si-specific) subunit beta	B9T54_RS02045	K8O67_01825 (100.00%)	K8O66_01835 (100.00%)	K8O64_01835 (100.00%)	K8O65_01830 (100.00%)
331	NAD(P) transhydrogenase subunit alpha	B9T54_RS02050	K8O67_01830 (100.00%)	K8O66_01840 (100.00%)	K8O64_01840 (100.00%)	K8O65_01835 (100.00%)
332	7-cyano-7-deazaguanine synthase QueC	B9T54_RS02055	K8O67_01835 (100.00%)	K8O66_01845 (100.00%)	K8O64_01845 (100.00%)	K8O65_01840 (100.00%)
333	6-carboxytetrahydropterin synthase QueD	B9T54_RS02060	K8O67_01840 (100.00%)	K8O66_01850 (100.00%)	K8O64_01850 (100.00%)	K8O65_01845 (100.00%)
334	hypothetical protein	B9T54_RS02075	K8O67_01850 (100.00%)	K8O66_01860 (100.00%)	K8O64_01860 (100.00%)	K8O65_01855 (100.00%)
335	hypothetical protein	B9T54_RS02080	K8O67_01855 (100.00%)	K8O66_01865 (100.00%)	K8O64_01865 (100.00%)	K8O65_01860 (100.00%)
336	penicillin acylase family protein	B9T54_RS02085	K8O67_01860 (100.00%)	K8O66_01870 (100.00%)	K8O64_01870 (100.00%)	K8O65_01865 (100.00%)
337	uracil-DNA glycosylase	B9T54_RS02090	K8O67_01865 (100.00%)	K8O66_01875 (100.00%)	K8O64_01875 (100.00%)	K8O65_01870 (100.00%)
338	hypothetical protein	B9T54_RS02095	K8O67_01870 (100.00%)	K8O66_01880 (100.00%)	K8O64_01880 (100.00%)	K8O65_01875 (100.00%)
339	alpha/beta fold hydrolase	B9T54_RS02100	K8O67_01875 (100.00%)	K8O66_01885 (100.00%)	K8O64_01885 (100.00%)	K8O65_01880 (100.00%)
340	peptide-methionine (S)-S-oxide reductase MsrA	B9T54_RS02105	K8O67_01880 (100.00%)	K8O66_01890 (100.00%)	K8O64_01890 (100.00%)	K8O65_01885 (100.00%)
341	porin	B9T54_RS02110	K8O67_01885 (100.00%)	K8O66_01895 (100.00%)	K8O64_01895 (100.00%)	K8O65_01890 (100.00%)
342	acyl-CoA dehydrogenase	B9T54_RS02120	K8O67_01890 (100.00%)	K8O66_01900 (100.00%)	K8O64_01900 (100.00%)	K8O65_01895 (100.00%)
343	hypothetical protein	B9T54_RS02125	K8O67_01895 (100.00%)	K8O66_01905 (100.00%)	K8O64_01905 (100.00%)	K8O65_01900 (100.00%)
344	hypothetical protein	B9T54_RS18965
345	PAS domain S-box protein	B9T54_RS02150	K8O67_01915 (100.00%)	K8O66_01925 (100.00%)	K8O64_01925 (100.00%)	K8O65_01920 (100.00%)
346	IS110 family transposase	B9T54_RS02155	K8O67_01920 (100.00%)	K8O66_01930 (100.00%)	K8O64_01930 (100.00%)	K8O65_01925 (100.00%)
347	hypothetical protein	B9T54_RS02160	K8O67_01925 (100.00%)	K8O66_01935 (100.00%)	K8O64_01935 (100.00%)	K8O65_01930 (100.00%)
348	hypothetical protein	B9T54_RS02165	K8O67_01930 (100.00%)	K8O66_01940 (100.00%)	K8O64_01940 (100.00%)	K8O65_01935 (100.00%)
349	transposase	B9T54_RS02170	K8O67_01935 (98.17%)	K8O66_01945 (98.17%)	K8O64_01945 (98.17%)	K8O65_01940 (98.17%)
350	hypothetical protein	B9T54_RS02175
351	transposase	B9T54_RS02185	K8O67_01945 (100.00%)	K8O66_01955 (100.00%)	K8O64_01955 (100.00%)	K8O65_01950 (100.00%)
352	hypothetical protein	B9T54_RS18970	K8O67_01950 (100.00%)	K8O66_01960 (100.00%)	K8O64_01960 (100.00%)	K8O65_01955 (100.00%)
353	adenylosuccinate synthase	B9T54_RS02220	K8O67_01980 (100.00%)	K8O66_01995 (100.00%)	K8O64_01995 (100.00%)	K8O65_01990 (100.00%)
354	ATP phosphoribosyltransferase regulatory subunit	B9T54_RS02225	K8O67_01985 (100.00%)	K8O66_02000 (100.00%)	K8O64_02000 (100.00%)	K8O65_01995 (100.00%)
355	bifunctional glycerol-3-phosphate dehydrogenase/glycerol-3-phosphate acyltransferase	B9T54_RS02235	K8O67_01990 (100.00%)	K8O66_02005 (100.00%)	K8O64_02005 (100.00%)	K8O65_02000 (100.00%)
356	IS110 family transposase	B9T54_RS02240
357	pirin family protein	B9T54_RS02250	K8O67_02000 (100.00%)	K8O66_02020 (100.00%)	K8O64_02020 (100.00%)	K8O65_02015 (100.00%)
358	hypothetical protein	B9T54_RS02255	K8O67_02005 (100.00%)	K8O66_02025 (100.00%)	K8O64_02025 (100.00%)	K8O65_02020 (100.00%)
359	GAF domain-containing hybrid sensor histidine kinase/response regulator	B9T54_RS02260	K8O67_02010 (100.00%)	K8O66_02030 (100.00%)	K8O64_02030 (100.00%)	K8O65_02025 (100.00%)
360	thiol peroxidase	B9T54_RS02265	K8O67_02015 (100.00%)	K8O66_02035 (100.00%)	K8O64_02035 (100.00%)	K8O65_02030 (100.00%)
361	thiamine-phosphate kinase	B9T54_RS02270	K8O67_02020 (99.68%)	K8O66_02040 (99.68%)	K8O64_02040 (99.68%)	K8O65_02035 (99.68%)
362	YceI family protein	B9T54_RS02275	K8O67_02025 (100.00%)	K8O66_02045 (100.00%)	K8O64_02045 (100.00%)	K8O65_02040 (100.00%)
363	Pathogenicity locus	B9T54_RS02280	K8O67_02030 (100.00%)	K8O66_02050 (100.00%)	K8O64_02050 (100.00%)	K8O65_02045 (100.00%)
364	hypothetical protein	B9T54_RS02285	K8O67_02035 (100.00%)	K8O66_02055 (100.00%)	K8O64_02055 (100.00%)	K8O65_02050 (100.00%)
365	tetraacyldisaccharide 4'-kinase	B9T54_RS02290	K8O67_02040 (100.00%)	K8O66_02060 (100.00%)	K8O64_02060 (100.00%)	K8O65_02055 (100.00%)
366	ABC transporter ATP-binding protein	B9T54_RS02295	K8O67_02045 (100.00%)	K8O66_02065 (100.00%)	K8O64_02065 (100.00%)	K8O65_02060 (100.00%)
367	ABC transporter substrate-binding protein	B9T54_RS02300	K8O67_02050 (99.80%)	K8O66_02070 (99.80%)	K8O64_02070 (99.80%)	K8O65_02065 (99.80%)
368	penicillin-binding protein	B9T54_RS02305	K8O67_02055 (100.00%)	K8O66_02075 (100.00%)	K8O64_02075 (100.00%)	K8O65_02070 (100.00%)
369	protein-L-isoaspartate O-methyltransferase	B9T54_RS02310	K8O67_02065 (100.00%)	K8O66_02085 (100.00%)	K8O64_02085 (100.00%)	K8O65_02080 (100.00%)
370	hypothetical protein	B9T54_RS02320	K8O67_02075 (100.00%)	K8O66_02095 (100.00%)	K8O64_02095 (100.00%)	K8O65_02090 (100.00%)
371	DUF1577 domain-containing protein	B9T54_RS02330	K8O67_02085 (100.00%)	K8O66_02105 (100.00%)	K8O64_02105 (100.00%)	K8O65_02100 (100.00%)
372	IS110 family transposase	B9T54_RS02335	K8O67_02090 (100.00%)	K8O66_02110 (100.00%)	K8O64_02110 (100.00%)	K8O65_02105 (100.00%)
373	DoxX family protein	B9T54_RS02350	K8O67_02100 (99.28%)	K8O66_02120 (99.28%)	K8O64_02120 (99.28%)	K8O65_02115 (99.28%)
374	elongation factor G-like protein	B9T54_RS02355	K8O67_02105 (100.00%)	K8O66_02125 (100.00%)	K8O64_02125 (100.00%)	K8O65_02120 (100.00%)
375	elongation factor Tu	B9T54_RS02360	K8O67_02110 (100.00%)	K8O66_02130 (100.00%)	K8O64_02130 (100.00%)	K8O65_02125 (100.00%)
376	30S ribosomal protein S10	B9T54_RS02365	K8O67_02115 (100.00%)	K8O66_02135 (100.00%)	K8O64_02135 (100.00%)	K8O65_02130 (100.00%)
377	50S ribosomal protein L3	B9T54_RS02370	K8O67_02120 (100.00%)	K8O66_02140 (100.00%)	K8O64_02140 (100.00%)	K8O65_02135 (100.00%)
378	50S ribosomal protein L4	B9T54_RS02375	K8O67_02125 (100.00%)	K8O66_02145 (100.00%)	K8O64_02145 (100.00%)	K8O65_02140 (100.00%)
379	50S ribosomal protein L23	B9T54_RS02380	K8O67_02130 (100.00%)	K8O66_02150 (100.00%)	K8O64_02150 (100.00%)	K8O65_02145 (100.00%)
380	50S ribosomal protein L2	B9T54_RS02385	K8O67_02135 (100.00%)	K8O66_02155 (100.00%)	K8O64_02155 (100.00%)	K8O65_02150 (100.00%)
381	30S ribosomal protein S19	B9T54_RS02390	K8O67_02140 (100.00%)	K8O66_02160 (100.00%)	K8O64_02160 (100.00%)	K8O65_02155 (100.00%)
382	50S ribosomal protein L22	B9T54_RS02395	K8O67_02145 (100.00%)	K8O66_02165 (100.00%)	K8O64_02165 (100.00%)	K8O65_02160 (100.00%)
383	30S ribosomal protein S3	B9T54_RS02400	K8O67_02150 (100.00%)	K8O66_02170 (100.00%)	K8O64_02170 (100.00%)	K8O65_02165 (100.00%)
384	50S ribosomal protein L16	B9T54_RS02405	K8O67_02155 (100.00%)	K8O66_02175 (100.00%)	K8O64_02175 (100.00%)	K8O65_02170 (100.00%)
385	50S ribosomal protein L29	B9T54_RS02410	K8O67_02160 (100.00%)	K8O66_02180 (100.00%)	K8O64_02180 (100.00%)	K8O65_02175 (100.00%)
386	30S ribosomal protein S17	B9T54_RS02415	K8O67_02165 (100.00%)	K8O66_02185 (100.00%)	K8O64_02185 (100.00%)	K8O65_02180 (100.00%)
387	50S ribosomal protein L14	B9T54_RS02420	K8O67_02170 (100.00%)	K8O66_02190 (100.00%)	K8O64_02190 (100.00%)	K8O65_02185 (100.00%)
388	50S ribosomal protein L24	B9T54_RS02425	K8O67_02175 (100.00%)	K8O66_02195 (100.00%)	K8O64_02195 (100.00%)	K8O65_02190 (100.00%)
389	50S ribosomal protein L5	B9T54_RS02430	K8O67_02180 (100.00%)	K8O66_02200 (100.00%)	K8O64_02200 (100.00%)	K8O65_02195 (100.00%)
390	type Z 30S ribosomal protein S14	B9T54_RS02435	K8O67_02185 (100.00%)	K8O66_02205 (100.00%)	K8O64_02205 (100.00%)	K8O65_02200 (100.00%)
391	30S ribosomal protein S8	B9T54_RS02440	K8O67_02190 (100.00%)	K8O66_02210 (100.00%)	K8O64_02210 (100.00%)	K8O65_02205 (100.00%)
392	50S ribosomal protein L6	B9T54_RS02445	K8O67_02195 (100.00%)	K8O66_02215 (100.00%)	K8O64_02215 (100.00%)	K8O65_02210 (100.00%)
393	50S ribosomal protein L18	B9T54_RS02450	K8O67_02200 (100.00%)	K8O66_02220 (100.00%)	K8O64_02220 (100.00%)	K8O65_02215 (100.00%)
394	30S ribosomal protein S5	B9T54_RS02455	K8O67_02205 (100.00%)	K8O66_02225 (100.00%)	K8O64_02225 (100.00%)	K8O65_02220 (100.00%)
395	50S ribosomal protein L30	B9T54_RS02460	K8O67_02210 (100.00%)	K8O66_02230 (100.00%)	K8O64_02230 (100.00%)	K8O65_02225 (100.00%)
396	50S ribosomal protein L15	B9T54_RS02465	K8O67_02215 (100.00%)	K8O66_02235 (100.00%)	K8O64_02235 (100.00%)	K8O65_02230 (100.00%)
397	preprotein translocase subunit SecY	B9T54_RS02470	K8O67_02220 (100.00%)	K8O66_02240 (100.00%)	K8O64_02240 (100.00%)	K8O65_02235 (100.00%)
398	adenylate kinase	B9T54_RS02475	K8O67_02225 (100.00%)	K8O66_02245 (100.00%)	K8O64_02245 (100.00%)	K8O65_02240 (100.00%)
399	translation initiation factor IF-1	B9T54_RS02480	K8O67_02230 (100.00%)	K8O66_02250 (100.00%)	K8O64_02250 (100.00%)	K8O65_02245 (100.00%)
400	50S ribosomal protein L36	B9T54_RS02485	K8O67_02235 (100.00%)	K8O66_02255 (100.00%)	K8O64_02255 (100.00%)	K8O65_02250 (100.00%)
401	30S ribosomal protein S13	B9T54_RS02490	K8O67_02240 (100.00%)	K8O66_02260 (100.00%)	K8O64_02260 (100.00%)	K8O65_02255 (100.00%)
402	30S ribosomal protein S11	B9T54_RS02495	K8O67_02245 (100.00%)	K8O66_02265 (100.00%)	K8O64_02265 (100.00%)	K8O65_02260 (100.00%)
403	30S ribosomal protein S4	B9T54_RS02500	K8O67_02250 (100.00%)	K8O66_02270 (100.00%)	K8O64_02270 (100.00%)	K8O65_02265 (100.00%)
404	DNA-directed RNA polymerase subunit alpha	B9T54_RS02505	K8O67_02255 (100.00%)	K8O66_02275 (100.00%)	K8O64_02275 (100.00%)	K8O65_02270 (100.00%)
405	50S ribosomal protein L17	B9T54_RS02510	K8O67_02260 (100.00%)	K8O66_02280 (100.00%)	K8O64_02280 (100.00%)	K8O65_02275 (100.00%)
406	hypothetical protein	B9T54_RS02515
407	phosphoglycerate dehydrogenase	B9T54_RS02525	K8O67_02265 (100.00%)	K8O66_02285 (100.00%)	K8O64_02285 (100.00%)	K8O65_02280 (100.00%)
408	hypothetical protein	B9T54_RS02530	K8O67_02270 (100.00%)	K8O66_02290 (100.00%)	K8O64_02290 (100.00%)	K8O65_02285 (100.00%)
409	exonuclease	B9T54_RS02540	K8O67_02275 (100.00%)	K8O66_02295 (100.00%)	K8O64_02295 (100.00%)	K8O65_02290 (100.00%)
410	MBL fold metallo-hydrolase	B9T54_RS02550	K8O67_02280 (100.00%)	K8O66_02300 (100.00%)	K8O64_02300 (100.00%)	K8O65_02295 (100.00%)
411	response regulator	B9T54_RS02555	K8O67_02285 (100.00%)	K8O66_02305 (100.00%)	K8O64_02305 (100.00%)	K8O65_02300 (100.00%)
412	hypothetical protein	B9T54_RS02560	K8O67_02295 (100.00%)	K8O66_02315 (100.00%)	K8O64_02315 (100.00%)	K8O65_02310 (100.00%)
413	IS110 family transposase	B9T54_RS02565	K8O67_02300 (100.00%)	K8O66_02320 (100.00%)	K8O64_02320 (100.00%)	K8O65_02315 (100.00%)
414	hypothetical protein	B9T54_RS02570
415	IS110 family transposase	B9T54_RS02575	K8O67_02305 (100.00%)	K8O66_02325 (100.00%)	K8O64_02325 (100.00%)	K8O65_02320 (100.00%)
416	SRPBCC family protein	B9T54_RS02580	K8O67_02310 (100.00%)	K8O66_02330 (100.00%)	K8O64_02330 (100.00%)	K8O65_02325 (100.00%)
417	polyprenyl synthetase family protein	B9T54_RS02585	K8O67_02315 (100.00%)	K8O66_02335 (100.00%)	K8O64_02335 (100.00%)	K8O65_02330 (100.00%)
418	transglutaminase	B9T54_RS02590	K8O67_02320 (100.00%)	K8O66_02340 (100.00%)	K8O64_02340 (100.00%)	K8O65_02335 (100.00%)
419	transketolase	B9T54_RS02595	K8O67_02325 (100.00%)	K8O66_02345 (100.00%)	K8O64_02345 (100.00%)	K8O65_02340 (100.00%)
420	DUF420 domain-containing protein	B9T54_RS02600	K8O67_02330 (100.00%)	K8O66_02350 (100.00%)	K8O64_02350 (100.00%)	K8O65_02345 (100.00%)
421	hypothetical protein	B9T54_RS02615	K8O67_02345 (100.00%)	K8O66_02365 (100.00%)	K8O64_02365 (100.00%)	K8O65_02360 (100.00%)
422	carboxypeptidase	B9T54_RS02620	K8O67_02350 (100.00%)	K8O66_02370 (100.00%)	K8O64_02370 (100.00%)	K8O65_02365 (100.00%)
423	ChaN family lipoprotein	B9T54_RS02625	K8O67_02355 (100.00%)	K8O66_02375 (100.00%)	K8O64_02375 (100.00%)	K8O65_02370 (100.00%)
424	glutathione peroxidase	B9T54_RS02630	K8O67_02360 (100.00%)	K8O66_02380 (100.00%)	K8O64_02380 (100.00%)	K8O65_02375 (100.00%)
425	IS110 family transposase	B9T54_RS02635	K8O67_02365 (100.00%)	K8O66_02385 (100.00%)	K8O64_02385 (100.00%)	K8O65_02380 (100.00%)
426	antitoxin	B9T54_RS02645	K8O67_02370 (100.00%)	K8O66_02390 (100.00%)	K8O64_02390 (100.00%)	K8O65_02385 (100.00%)
427	hypothetical protein	B9T54_RS02650			K8O64_02395 (100.00%)	K8O65_02390 (100.00%)
428	hypothetical protein	B9T54_RS02655	K8O67_02375 (100.00%)		K8O64_02400 (100.00%)	K8O65_02395 (100.00%)
429	crotonyl-CoA carboxylase/reductase	B9T54_RS02660	K8O67_02380 (100.00%)	K8O66_02395 (100.00%)	K8O64_02405 (100.00%)	K8O65_02400 (100.00%)
430	hypothetical protein	B9T54_RS02670	K8O67_02385 (100.00%)	K8O66_02400 (100.00%)	K8O64_02410 (100.00%)	K8O65_02405 (100.00%)
431	J domain-containing protein	B9T54_RS02680
432	carbon starvation protein A	B9T54_RS02685	K8O67_02400 (100.00%)	K8O66_02415 (100.00%)	K8O64_02425 (100.00%)	K8O65_02420 (100.00%)
433	NUDIX hydrolase	B9T54_RS02690	K8O67_02405 (100.00%)	K8O66_02420 (100.00%)	K8O64_02430 (100.00%)	K8O65_02425 (100.00%)
434	OmpA family protein	B9T54_RS02695	K8O67_02410 (100.00%)	K8O66_02425 (100.00%)	K8O64_02435 (100.00%)	K8O65_02430 (100.00%)
435	hypothetical protein	B9T54_RS02700	K8O67_02415 (100.00%)	K8O66_02430 (100.00%)	K8O64_02440 (100.00%)	K8O65_02435 (100.00%)
436	PilZ domain-containing protein	B9T54_RS02705	K8O67_02420 (100.00%)	K8O66_02435 (100.00%)	K8O64_02445 (100.00%)	K8O65_02440 (100.00%)
437	hypothetical protein	B9T54_RS02715	K8O67_02425 (100.00%)	K8O66_02440 (100.00%)	K8O64_02450 (100.00%)	K8O65_02445 (100.00%)
438	DUF4178 domain-containing protein	B9T54_RS02720	K8O67_02430 (100.00%)	K8O66_02445 (100.00%)	K8O64_02455 (100.00%)	K8O65_02450 (100.00%)
439	hypothetical protein	B9T54_RS02725
440	hypothetical protein	B9T54_RS02735	K8O67_02435 (100.00%)	K8O66_02450 (100.00%)	K8O64_02460 (100.00%)	K8O65_02455 (100.00%)
441	polyamine aminopropyltransferase	B9T54_RS02740	K8O67_02440 (100.00%)	K8O66_02455 (100.00%)	K8O64_02465 (100.00%)	K8O65_02460 (100.00%)
442	hypothetical protein	B9T54_RS02750	K8O67_02450 (100.00%)	K8O66_02465 (100.00%)	K8O64_02475 (100.00%)	K8O65_02470 (100.00%)
443	IS110 family transposase	B9T54_RS02755	K8O67_02455 (100.00%)	K8O66_02470 (100.00%)	K8O64_02480 (100.00%)	K8O65_02475 (100.00%)
444	EVE domain-containing protein	B9T54_RS02760	K8O67_02460 (100.00%)	K8O66_02475 (100.00%)	K8O64_02485 (100.00%)	K8O65_02480 (100.00%)
445	ATP-dependent metallopeptidase FtsH/Yme1/Tma family protein	B9T54_RS02765	K8O67_02465 (100.00%)	K8O66_02480 (100.00%)	K8O64_02490 (100.00%)	K8O65_02485 (100.00%)
446	aminoacyl-tRNA hydrolase	B9T54_RS02770	K8O67_02470 (100.00%)	K8O66_02485 (100.00%)	K8O64_02495 (100.00%)	K8O65_02490 (100.00%)
447	50S ribosomal protein L25/general stress protein Ctc	B9T54_RS02775	K8O67_02475 (100.00%)	K8O66_02490 (100.00%)	K8O64_02500 (100.00%)	K8O65_02495 (100.00%)
448	ribose-phosphate pyrophosphokinase	B9T54_RS02780	K8O67_02480 (100.00%)	K8O66_02495 (100.00%)	K8O64_02505 (100.00%)	K8O65_02500 (100.00%)
449	NTP transferase domain-containing protein	B9T54_RS02785	K8O67_02485 (100.00%)	K8O66_02500 (100.00%)	K8O64_02510 (100.00%)	K8O65_02505 (100.00%)
450	4-(cytidine 5'-diphospho)-2-C-methyl-D-erythritol kinase	B9T54_RS02795	K8O67_02495 (100.00%)	K8O66_02510 (100.00%)	K8O64_02520 (100.00%)	K8O65_02515 (100.00%)
451	WYL domain-containing protein	B9T54_RS02800	K8O67_02500 (100.00%)	K8O66_02515 (100.00%)	K8O64_02525 (100.00%)	K8O65_02520 (100.00%)
452	hypothetical protein	B9T54_RS02805	K8O67_02505 (100.00%)	K8O66_02520 (100.00%)	K8O64_02530 (100.00%)	K8O65_02525 (100.00%)
453	hypothetical protein	B9T54_RS02810	K8O67_02510 (100.00%)	K8O66_02525 (100.00%)	K8O64_02535 (100.00%)	K8O65_02530 (100.00%)
454	hypothetical protein	B9T54_RS02820	K8O67_02515 (100.00%)	K8O66_02530 (100.00%)	K8O64_02540 (100.00%)	K8O65_02535 (100.00%)
455	IS110 family transposase	B9T54_RS02825	K8O67_02520 (100.00%)	K8O66_02535 (100.00%)	K8O64_02545 (100.00%)	K8O65_02540 (100.00%)
456	hypothetical protein	B9T54_RS02830
457	hypothetical protein	B9T54_RS02835	K8O67_02525 (100.00%)	K8O66_02540 (100.00%)	K8O64_02550 (100.00%)	K8O65_02545 (100.00%)
458	N-acetylmuramoyl-L-alanine amidase	B9T54_RS02840	K8O67_02530 (100.00%)	K8O66_02545 (100.00%)	K8O64_02555 (100.00%)	K8O65_02550 (100.00%)
459	DEAD/DEAH box helicase	B9T54_RS02845	K8O67_02535 (100.00%)	K8O66_02550 (100.00%)	K8O64_02560 (100.00%)	K8O65_02555 (100.00%)
460	class I SAM-dependent methyltransferase	B9T54_RS02850	K8O67_02540 (100.00%)	K8O66_02555 (100.00%)	K8O64_02565 (100.00%)	K8O65_02560 (100.00%)
461	RidA family protein	B9T54_RS02860	K8O67_02545 (100.00%)	K8O66_02560 (100.00%)	K8O64_02570 (100.00%)	K8O65_02565 (100.00%)
462	hypothetical protein	B9T54_RS02865	K8O67_02550 (100.00%)	K8O66_02565 (100.00%)	K8O64_02575 (100.00%)	K8O65_02570 (100.00%)
463	DUF1564 domain-containing protein	B9T54_RS02875	K8O67_02555 (100.00%)	K8O66_02570 (100.00%)	K8O64_02580 (100.00%)	K8O65_02575 (100.00%)
464	hypothetical protein	B9T54_RS02885	K8O67_02565 (100.00%)	K8O66_02580 (100.00%)	K8O64_02590 (100.00%)	K8O65_02585 (100.00%)
465	WYL domain-containing protein	B9T54_RS02890	K8O67_02570 (100.00%)	K8O66_02585 (100.00%)	K8O64_02595 (100.00%)	K8O65_02590 (100.00%)
466	IS4 family transposase	B9T54_RS02900	K8O67_02575 (99.53%)	K8O66_02590 (99.53%)	K8O64_02600 (99.53%)	K8O65_02595 (99.53%)
467	hypothetical protein	B9T54_RS02905	K8O67_02580 (100.00%)	K8O66_02595 (100.00%)	K8O64_02605 (100.00%)	K8O65_02600 (100.00%)
468	hypothetical protein	B9T54_RS02915	K8O67_02585 (100.00%)	K8O66_02600 (100.00%)	K8O64_02610 (100.00%)	K8O65_02605 (100.00%)
469	GNAT family N-acetyltransferase	B9T54_RS02920	K8O67_02590 (100.00%)	K8O66_02605 (100.00%)	K8O64_02615 (100.00%)	K8O65_02610 (100.00%)
470	hypothetical protein	B9T54_RS02925	K8O67_02600 (100.00%)	K8O66_02615 (100.00%)	K8O64_02625 (100.00%)	K8O65_02620 (100.00%)
471	hypothetical protein	B9T54_RS02930
472	IS110 family transposase	B9T54_RS02935	K8O67_02605 (100.00%)	K8O66_02620 (100.00%)	K8O64_02630 (100.00%)	K8O65_02625 (100.00%)
473	DNA polymerase I	B9T54_RS02940	K8O67_02610 (100.00%)	K8O66_02625 (100.00%)	K8O64_02635 (100.00%)	K8O65_02630 (100.00%)
474	glycosyltransferase	B9T54_RS02945	K8O67_02615 (100.00%)	K8O66_02630 (100.00%)	K8O64_02640 (100.00%)	K8O65_02635 (100.00%)
475	class II glutamine amidotransferase	B9T54_RS02950	K8O67_02620 (100.00%)	K8O66_02635 (100.00%)	K8O64_02645 (100.00%)	K8O65_02640 (100.00%)
476	alcohol dehydrogenase catalytic domain-containing protein	B9T54_RS02955	K8O67_02625 (100.00%)	K8O66_02640 (100.00%)	K8O64_02650 (100.00%)	K8O65_02645 (100.00%)
477	hypothetical protein	B9T54_RS02960	K8O67_02630 (100.00%)	K8O66_02645 (100.00%)	K8O64_02655 (100.00%)	K8O65_02650 (100.00%)
478	YfeK family protein	B9T54_RS02965	K8O67_02635 (100.00%)	K8O66_02650 (100.00%)	K8O64_02660 (100.00%)	K8O65_02655 (100.00%)
479	hypothetical protein	B9T54_RS02970	K8O67_02640 (100.00%)	K8O66_02655 (100.00%)	K8O64_02665 (100.00%)	K8O65_02660 (100.00%)
480	flagellar motor protein MotB	B9T54_RS02975	K8O67_02645 (100.00%)	K8O66_02660 (100.00%)	K8O64_02670 (100.00%)	K8O65_02665 (100.00%)
481	hypothetical protein	B9T54_RS02980	K8O67_02650 (100.00%)	K8O66_02665 (100.00%)	K8O64_02675 (100.00%)	K8O65_02670 (100.00%)
482	TetR/AcrR family transcriptional regulator	B9T54_RS02985	K8O67_02655 (100.00%)	K8O66_02670 (100.00%)	K8O64_02680 (100.00%)	K8O65_02675 (100.00%)
483	signal peptidase I	B9T54_RS02990	K8O67_02660 (100.00%)	K8O66_02675 (100.00%)	K8O64_02685 (100.00%)	K8O65_02680 (100.00%)
484	membrane protein	B9T54_RS02995	K8O67_02665 (100.00%)	K8O66_02680 (100.00%)	K8O64_02690 (100.00%)	K8O65_02685 (100.00%)
485	membrane protein	B9T54_RS03000	K8O67_02670 (100.00%)	K8O66_02685 (100.00%)	K8O64_02695 (100.00%)	K8O65_02690 (100.00%)
486	hypothetical protein	B9T54_RS03005	K8O67_02675 (100.00%)	K8O66_02690 (100.00%)	K8O64_02700 (100.00%)	K8O65_02695 (100.00%)
487	SPFH domain-containing protein	B9T54_RS03010	K8O67_02680 (100.00%)	K8O66_02695 (100.00%)	K8O64_02705 (100.00%)	K8O65_02700 (100.00%)
488	threonine synthase	B9T54_RS03015	K8O67_02685 (100.00%)	K8O66_02700 (100.00%)	K8O64_02710 (100.00%)	K8O65_02705 (100.00%)
489	hypothetical protein	B9T54_RS03020	K8O67_02690 (100.00%)	K8O66_02705 (100.00%)	K8O64_02715 (100.00%)	K8O65_02710 (100.00%)
490	hypothetical protein	B9T54_RS03025	K8O67_02695 (100.00%)	K8O66_02710 (100.00%)	K8O64_02720 (100.00%)	K8O65_02715 (100.00%)
491	IS110 family transposase	B9T54_RS03030	K8O67_02700 (100.00%)	K8O66_02715 (100.00%)	K8O64_02725 (100.00%)	K8O65_02720 (100.00%)
492	IS110 family transposase	B9T54_RS03040	K8O67_02710 (100.00%)	K8O66_02725 (100.00%)	K8O64_02735 (100.00%)	K8O65_02730 (100.00%)
493	WG repeat-containing protein	B9T54_RS03045	K8O67_02715 (100.00%)	K8O66_02730 (100.00%)	K8O64_02740 (100.00%)	K8O65_02735 (100.00%)
494	leucine--tRNA ligase	B9T54_RS03050	K8O67_02720 (100.00%)	K8O66_02735 (100.00%)	K8O64_02745 (100.00%)	K8O65_02740 (100.00%)
495	ABC transporter ATP-binding protein	B9T54_RS03055	K8O67_02725 (100.00%)	K8O66_02740 (100.00%)	K8O64_02750 (100.00%)	K8O65_02745 (100.00%)
496	FtsX-like permease family protein	B9T54_RS03060	K8O67_02730 (100.00%)	K8O66_02745 (100.00%)	K8O64_02755 (100.00%)	K8O65_02750 (100.00%)
497	citrate synthase	B9T54_RS03070	K8O67_02735 (100.00%)	K8O66_02750 (100.00%)	K8O64_02760 (100.00%)	K8O65_02755 (100.00%)
498	HEPN domain-containing protein	B9T54_RS03075
499	nucleotidyltransferase domain-containing protein	B9T54_RS03080
500	hypothetical protein	B9T54_RS03085	K8O67_02750 (99.36%)	K8O66_02765 (99.36%)	K8O64_02775 (99.36%)	K8O65_02770 (99.36%)
501	hypothetical protein	B9T54_RS03090
502	MBL fold metallo-hydrolase	B9T54_RS03100	K8O67_02760 (100.00%)	K8O66_02775 (100.00%)	K8O64_02785 (100.00%)	K8O65_02780 (100.00%)
503	transporter MotA/TolQ/ExbB proton channel family protein	B9T54_RS03105	K8O67_02765 (100.00%)	K8O66_02780 (100.00%)	K8O64_02790 (100.00%)	K8O65_02785 (100.00%)
504	hypothetical protein	B9T54_RS03115	K8O67_02775 (100.00%)	K8O66_02790 (100.00%)	K8O64_02800 (100.00%)	K8O65_02795 (100.00%)
505	DUF2804 domain-containing protein	B9T54_RS03120	K8O67_02780 (100.00%)	K8O66_02795 (100.00%)	K8O64_02805 (100.00%)	K8O65_02800 (100.00%)
506	lipoprotein LipL36	B9T54_RS03125	K8O67_02785 (100.00%)	K8O66_02800 (100.00%)	K8O64_02810 (100.00%)	K8O65_02805 (100.00%)
507	hypothetical protein	B9T54_RS03135	K8O67_02790 (100.00%)	K8O66_02805 (100.00%)	K8O64_02815 (100.00%)	K8O65_02810 (100.00%)
508	polyphosphate kinase	B9T54_RS03140	K8O67_02795 (100.00%)	K8O66_02810 (100.00%)	K8O64_02820 (100.00%)	K8O65_02815 (100.00%)
509	PadR family transcriptional regulator	B9T54_RS03155	K8O67_02810 (100.00%)	K8O66_02825 (100.00%)	K8O64_02835 (100.00%)	K8O65_02830 (100.00%)
510	GyrI-like domain-containing protein	B9T54_RS03165	K8O67_02820 (100.00%)	K8O66_02835 (100.00%)	K8O64_02845 (100.00%)	K8O65_02840 (100.00%)
511	acyl-CoA dehydrogenase	B9T54_RS03170	K8O67_02825 (100.00%)	K8O66_02840 (100.00%)	K8O64_02850 (100.00%)	K8O65_02845 (100.00%)
512	methionine--tRNA ligase	B9T54_RS03180	K8O67_02835 (100.00%)	K8O66_02850 (100.00%)	K8O64_02860 (100.00%)	K8O65_02855 (100.00%)
513	hypothetical protein	B9T54_RS03185	K8O67_02840 (100.00%)	K8O66_02855 (100.00%)	K8O64_02865 (100.00%)	K8O65_02860 (100.00%)
514	hypothetical protein	B9T54_RS03190	K8O67_02845 (100.00%)	K8O66_02860 (100.00%)	K8O64_02870 (100.00%)	K8O65_02865 (100.00%)
515	hypothetical protein	B9T54_RS03200	K8O67_02855 (100.00%)	K8O66_02870 (100.00%)	K8O64_02880 (100.00%)	K8O65_02875 (100.00%)
516	DUF1569 domain-containing protein	B9T54_RS03205	K8O67_02860 (100.00%)	K8O66_02875 (100.00%)	K8O64_02885 (100.00%)	K8O65_02880 (100.00%)
517	HEAT repeat domain-containing protein	B9T54_RS03215	K8O67_02870 (100.00%)	K8O66_02885 (100.00%)	K8O64_02895 (100.00%)	K8O65_02890 (100.00%)
518	polyhydroxyalkanoate synthesis repressor PhaR	B9T54_RS03220	K8O67_02875 (100.00%)	K8O66_02890 (100.00%)	K8O64_02900 (100.00%)	K8O65_02895 (100.00%)
519	hypothetical protein	B9T54_RS03225	K8O67_02880 (100.00%)	K8O66_02895 (100.00%)	K8O64_02905 (100.00%)	K8O65_02900 (100.00%)
520	IS110 family transposase	B9T54_RS03240	K8O67_02890 (100.00%)	K8O66_02905 (100.00%)	K8O64_02915 (100.00%)	K8O65_02910 (100.00%)
521	hypothetical protein	B9T54_RS03245	K8O67_02895 (100.00%)	K8O66_02910 (100.00%)	K8O64_02920 (100.00%)	K8O65_02915 (100.00%)
522	hypothetical protein	B9T54_RS03260	K8O67_02905 (100.00%)	K8O66_02920 (100.00%)	K8O64_02930 (100.00%)	K8O65_02925 (100.00%)
523	efflux RND transporter permease subunit	B9T54_RS03265	K8O67_02910 (100.00%)	K8O66_02925 (100.00%)	K8O64_02935 (100.00%)	K8O65_02930 (100.00%)
524	hypothetical protein	B9T54_RS03270
525	signal peptide peptidase SppA	B9T54_RS03275	K8O67_02915 (100.00%)	K8O66_02930 (100.00%)	K8O64_02940 (100.00%)	K8O65_02935 (100.00%)
526	hypothetical protein	B9T54_RS03280	K8O67_02920 (100.00%)	K8O66_02935 (100.00%)	K8O64_02945 (100.00%)	K8O65_02940 (100.00%)
527	5'/3'-nucleotidase SurE	B9T54_RS03285	K8O67_02925 (100.00%)	K8O66_02940 (100.00%)	K8O64_02950 (100.00%)	K8O65_02945 (100.00%)
528	hypothetical protein	B9T54_RS03290	K8O67_02930 (100.00%)	K8O66_02945 (100.00%)	K8O64_02955 (100.00%)	K8O65_02950 (100.00%)
529	hypothetical protein	B9T54_RS03310	K8O67_02950 (100.00%)	K8O66_02965 (100.00%)	K8O64_02975 (100.00%)	K8O65_02970 (100.00%)
530	TIGR01777 family protein	B9T54_RS03315	K8O67_02955 (100.00%)	K8O66_02970 (100.00%)	K8O64_02980 (100.00%)	K8O65_02975 (100.00%)
531	nicotinate (nicotinamide) nucleotide adenylyltransferase	B9T54_RS03330	K8O67_02965 (100.00%)	K8O66_02980 (100.00%)	K8O64_02990 (100.00%)	K8O65_02985 (100.00%)
532	glutamate-5-semialdehyde dehydrogenase	B9T54_RS03335	K8O67_02970 (100.00%)	K8O66_02985 (100.00%)	K8O64_02995 (100.00%)	K8O65_02990 (100.00%)
533	glutamate 5-kinase	B9T54_RS03340	K8O67_02975 (100.00%)	K8O66_02990 (100.00%)	K8O64_03000 (100.00%)	K8O65_02995 (100.00%)
534	GTPase ObgE	B9T54_RS03345	K8O67_02980 (100.00%)	K8O66_02995 (100.00%)	K8O64_03005 (100.00%)	K8O65_03000 (100.00%)
535	50S ribosomal protein L27	B9T54_RS03350	K8O67_02985 (100.00%)	K8O66_03000 (100.00%)	K8O64_03010 (100.00%)	K8O65_03005 (100.00%)
536	ribosomal-processing cysteine protease Prp	B9T54_RS03355	K8O67_02990 (100.00%)	K8O66_03005 (100.00%)	K8O64_03015 (100.00%)	K8O65_03010 (100.00%)
537	50S ribosomal protein L21	B9T54_RS03360	K8O67_02995 (100.00%)	K8O66_03010 (100.00%)	K8O64_03020 (100.00%)	K8O65_03015 (100.00%)
538	hypothetical protein	B9T54_RS03370	K8O67_03000 (100.00%)	K8O66_03015 (100.00%)	K8O64_03025 (100.00%)	K8O65_03020 (100.00%)
539	NAD(P)-dependent alcohol dehydrogenase	B9T54_RS03375	K8O67_03005 (100.00%)	K8O66_03020 (100.00%)	K8O64_03030 (100.00%)	K8O65_03025 (100.00%)
540	SufE family protein	B9T54_RS03385	K8O67_03010 (100.00%)	K8O66_03025 (100.00%)	K8O64_03035 (100.00%)	K8O65_03030 (100.00%)
541	hypothetical protein	B9T54_RS03390
542	LemA domain protein	B9T54_RS03395
543	DUF736 family protein	B9T54_RS03400	K8O67_03025 (99.01%)	K8O66_03040 (99.01%)	K8O64_03050 (99.01%)	K8O65_03045 (99.01%)
544	N-acetylmuramoyl-L-alanine amidase	B9T54_RS03410	K8O67_03030 (100.00%)	K8O66_03050 (100.00%)	K8O64_03060 (100.00%)	K8O65_03050 (100.00%)
545	hypothetical protein	B9T54_RS03415	K8O67_03035 (100.00%)	K8O66_03055 (100.00%)	K8O64_03065 (100.00%)	K8O65_03055 (100.00%)
546	tetratricopeptide repeat protein	B9T54_RS03425	K8O67_03050 (99.62%)	K8O66_03070 (99.62%)	K8O64_03080 (99.62%)	K8O65_03070 (99.62%)
547	6%2C7-dimethyl-8-ribityllumazine synthase	B9T54_RS03430	K8O67_03055 (100.00%)	K8O66_03075 (100.00%)	K8O64_03085 (100.00%)	K8O65_03075 (100.00%)
548	transcription antitermination factor NusB	B9T54_RS03435	K8O67_03060 (100.00%)	K8O66_03080 (100.00%)	K8O64_03090 (100.00%)	K8O65_03080 (100.00%)
549	tetratricopeptide repeat protein	B9T54_RS03440	K8O67_03065 (100.00%)	K8O66_03085 (100.00%)	K8O64_03095 (100.00%)	K8O65_03085 (100.00%)
550	HEAT repeat domain-containing protein	B9T54_RS03445	K8O67_03070 (100.00%)	K8O66_03090 (100.00%)	K8O64_03100 (100.00%)	K8O65_03090 (100.00%)
551	enoyl-CoA hydratase/isomerase family protein	B9T54_RS03455	K8O67_03075 (100.00%)	K8O66_03095 (100.00%)	K8O64_03105 (100.00%)	K8O65_03095 (100.00%)
552	multidrug efflux SMR transporter	B9T54_RS03460	K8O67_03085 (100.00%)	K8O66_03105 (100.00%)	K8O64_03115 (100.00%)	K8O65_03105 (100.00%)
553	YncE family protein	B9T54_RS03480	K8O67_03100 (100.00%)	K8O66_03120 (100.00%)	K8O64_03130 (100.00%)	K8O65_03120 (100.00%)
554	acyltransferase family protein	B9T54_RS03485	K8O67_03105 (100.00%)	K8O66_03125 (100.00%)	K8O64_03135 (100.00%)	K8O65_03125 (100.00%)
555	cyclic nucleotide-binding domain-containing protein	B9T54_RS03490	K8O67_03110 (100.00%)	K8O66_03130 (100.00%)	K8O64_03140 (100.00%)	K8O65_03130 (100.00%)
556	hypothetical protein	B9T54_RS03495
557	hypothetical protein	B9T54_RS03500
558	acyl-CoA dehydrogenase	B9T54_RS03505	K8O67_03115 (100.00%)	K8O66_03135 (100.00%)	K8O64_03145 (100.00%)	K8O65_03135 (100.00%)
559	phosphotransferase family protein	B9T54_RS03510	K8O67_03120 (100.00%)	K8O66_03140 (100.00%)	K8O64_03150 (100.00%)	K8O65_03140 (100.00%)
560	hypothetical protein	B9T54_RS03515	K8O67_03125 (100.00%)	K8O66_03145 (100.00%)	K8O64_03155 (100.00%)	K8O65_03145 (100.00%)
561	histidine phosphatase family protein	B9T54_RS03520	K8O67_03130 (100.00%)	K8O66_03150 (100.00%)	K8O64_03160 (100.00%)	K8O65_03150 (100.00%)
562	sensor histidine kinase	B9T54_RS03525	K8O67_03135 (100.00%)	K8O66_03155 (100.00%)	K8O64_03165 (100.00%)	K8O65_03155 (100.00%)
563	thiol:disulfide oxidoreductase	B9T54_RS03530	K8O67_03140 (100.00%)	K8O66_03160 (100.00%)	K8O64_03170 (100.00%)	K8O65_03160 (100.00%)
564	hypothetical protein	B9T54_RS03535	K8O67_03145 (99.60%)	K8O66_03165 (99.60%)	K8O64_03175 (99.60%)	K8O65_03165 (99.60%)
565	multidrug efflux SMR transporter	B9T54_RS03560	K8O67_03165 (100.00%)	K8O66_03185 (100.00%)	K8O64_03195 (100.00%)	K8O65_03185 (100.00%)
566	DUF5009 domain-containing protein	B9T54_RS03565	K8O67_03170 (100.00%)	K8O66_03190 (100.00%)	K8O64_03200 (100.00%)	K8O65_03190 (100.00%)
567	type I-E CRISPR-associated endoribonuclease Cas2	B9T54_RS03570	K8O67_03175 (100.00%)	K8O66_03195 (100.00%)	K8O64_03205 (100.00%)	K8O65_03195 (100.00%)
568	type I-E CRISPR-associated endonuclease Cas1	B9T54_RS03575	K8O67_03180 (100.00%)	K8O66_03200 (100.00%)	K8O64_03210 (100.00%)	K8O65_03200 (100.00%)
569	DUF962 domain-containing protein	B9T54_RS03585	K8O67_03185 (100.00%)	K8O66_03205 (100.00%)	K8O64_03215 (100.00%)	K8O65_03205 (100.00%)
570	hypothetical protein	B9T54_RS03590	K8O67_03190 (100.00%)	K8O66_03210 (100.00%)	K8O64_03220 (100.00%)	K8O65_03210 (100.00%)
571	type I-E CRISPR-associated protein Cas6/Cse3/CasE	B9T54_RS03595	K8O67_03195 (100.00%)	K8O66_03215 (100.00%)	K8O64_03225 (100.00%)	K8O65_03215 (100.00%)
572	type I-E CRISPR-associated protein Cas5/CasD	B9T54_RS03600	K8O67_03200 (100.00%)	K8O66_03220 (100.00%)	K8O64_03230 (100.00%)	K8O65_03220 (100.00%)
573	type I-E CRISPR-associated protein Cas7/Cse4/CasC	B9T54_RS03605	K8O67_03205 (100.00%)	K8O66_03225 (100.00%)	K8O64_03235 (100.00%)	K8O65_03225 (100.00%)
574	type I-E CRISPR-associated protein Cse2/CasB	B9T54_RS03610	K8O67_03210 (100.00%)	K8O66_03230 (100.00%)	K8O64_03240 (100.00%)	K8O65_03230 (100.00%)
575	type I-E CRISPR-associated protein Cse1/CasA	B9T54_RS03615	K8O67_03215 (100.00%)	K8O66_03235 (100.00%)	K8O64_03245 (100.00%)	K8O65_03235 (100.00%)
576	CRISPR-associated helicase/endonuclease Cas3	B9T54_RS03620	K8O67_03220 (100.00%)	K8O66_03240 (100.00%)	K8O64_03250 (100.00%)	K8O65_03240 (100.00%)
577	DUF389 domain-containing protein	B9T54_RS03640	K8O67_03225 (100.00%)	K8O66_03245 (100.00%)	K8O64_03255 (100.00%)	K8O65_03245 (100.00%)
578	Fe-S cluster assembly ATPase SufC	B9T54_RS03645	K8O67_03230 (100.00%)	K8O66_03250 (100.00%)	K8O64_03260 (100.00%)	K8O65_03250 (100.00%)
579	Fe-S cluster assembly protein SufD	B9T54_RS03650	K8O67_03235 (100.00%)	K8O66_03255 (100.00%)	K8O64_03265 (100.00%)	K8O65_03255 (100.00%)
580	non-heme iron oxygenase ferredoxin subunit	B9T54_RS03655	K8O67_03240 (100.00%)	K8O66_03260 (100.00%)	K8O64_03270 (100.00%)	K8O65_03260 (100.00%)
581	cysteine desulfurase	B9T54_RS03660	K8O67_03245 (100.00%)	K8O66_03265 (100.00%)	K8O64_03275 (100.00%)	K8O65_03265 (100.00%)
582	SUF system NifU family Fe-S cluster assembly protein	B9T54_RS03665	K8O67_03250 (100.00%)	K8O66_03270 (100.00%)	K8O64_03280 (100.00%)	K8O65_03270 (100.00%)
583	metal-sulfur cluster assembly factor	B9T54_RS03670	K8O67_03255 (100.00%)	K8O66_03275 (100.00%)	K8O64_03285 (100.00%)	K8O65_03275 (100.00%)
584	hypothetical protein	B9T54_RS03675
585	taurine dioxygenase	B9T54_RS03680	K8O67_03260 (100.00%)	K8O66_03280 (100.00%)	K8O64_03290 (100.00%)	K8O65_03280 (100.00%)
586	rhodanese-related sulfurtransferase	B9T54_RS03690	K8O67_03270 (100.00%)	K8O66_03290 (100.00%)	K8O64_03300 (100.00%)	K8O65_03290 (100.00%)
587	ABC-F family ATP-binding cassette domain-containing protein	B9T54_RS03695	K8O67_03275 (100.00%)	K8O66_03295 (100.00%)	K8O64_03305 (100.00%)	K8O65_03295 (100.00%)
588	hypothetical protein	B9T54_RS03700
589	tryptophan--tRNA ligase	B9T54_RS03705	K8O67_03280 (100.00%)	K8O66_03300 (100.00%)	K8O64_03310 (100.00%)	K8O65_03300 (100.00%)
590	hypothetical protein	B9T54_RS03710	K8O67_03285 (100.00%)	K8O66_03305 (100.00%)	K8O64_03315 (100.00%)	K8O65_03305 (100.00%)
591	outer membrane lipoprotein carrier protein LolA	B9T54_RS03715	K8O67_03290 (100.00%)	K8O66_03310 (100.00%)	K8O64_03320 (100.00%)	K8O65_03310 (100.00%)
592	electron transfer flavoprotein subunit alpha/FixB family protein	B9T54_RS03720	K8O67_03295 (100.00%)	K8O66_03315 (100.00%)	K8O64_03325 (100.00%)	K8O65_03315 (100.00%)
593	electron transfer flavoprotein subunit beta/FixA family protein	B9T54_RS03725	K8O67_03300 (100.00%)	K8O66_03320 (100.00%)	K8O64_03330 (100.00%)	K8O65_03320 (100.00%)
594	hypothetical protein	B9T54_RS03730	K8O67_03305 (100.00%)	K8O66_03325 (100.00%)	K8O64_03335 (100.00%)	K8O65_03325 (100.00%)
595	isovaleryl-CoA dehydrogenase	B9T54_RS03735	K8O67_03310 (100.00%)	K8O66_03330 (100.00%)	K8O64_03340 (100.00%)	K8O65_03330 (100.00%)
596	WGR domain-containing protein	B9T54_RS03750
597	IS110 family transposase	B9T54_RS03755	K8O67_03330 (100.00%)	K8O66_03350 (100.00%)	K8O64_03360 (100.00%)	K8O65_03350 (100.00%)
598	Rpn family recombination-promoting nuclease/putative transposase	B9T54_RS03770
599	hypothetical protein	B9T54_RS03780	K8O67_03345 (100.00%)	K8O66_03365 (100.00%)	K8O64_03375 (100.00%)	K8O65_03365 (100.00%)
600	hypothetical protein	B9T54_RS03785	K8O67_03350 (100.00%)	K8O66_03370 (100.00%)	K8O64_03380 (100.00%)	K8O65_03370 (100.00%)
601	hypothetical protein	B9T54_RS03790	K8O67_03355 (100.00%)	K8O66_03375 (100.00%)	K8O64_03385 (100.00%)	K8O65_03375 (100.00%)
602	hypothetical protein	B9T54_RS03795	K8O67_03360 (100.00%)	K8O66_03380 (100.00%)	K8O64_03390 (100.00%)	K8O65_03380 (100.00%)
603	hypothetical protein	B9T54_RS03800	K8O67_03365 (99.87%)	K8O66_03385 (100.00%)	K8O64_03395 (100.00%)	K8O65_03385 (100.00%)
604	hypothetical protein	B9T54_RS03805	K8O67_03370 (100.00%)	K8O66_03390 (100.00%)	K8O64_03400 (100.00%)	K8O65_03390 (100.00%)
605	hypothetical protein	B9T54_RS03810	K8O67_03375 (100.00%)	K8O66_03395 (100.00%)	K8O64_03405 (100.00%)	K8O65_03395 (100.00%)
606	hypothetical protein	B9T54_RS03815	K8O67_03380 (100.00%)	K8O66_03400 (100.00%)	K8O64_03410 (100.00%)	K8O65_03400 (100.00%)
607	AraC family transcriptional regulator	B9T54_RS03820	K8O67_03385 (100.00%)	K8O66_03405 (100.00%)	K8O64_03415 (100.00%)	K8O65_03405 (100.00%)
608	helix-turn-helix transcriptional regulator	B9T54_RS03830	K8O67_03390 (100.00%)	K8O66_03415 (100.00%)	K8O64_03425 (100.00%)	K8O65_03415 (100.00%)
609	IS982 family transposase	B9T54_RS03850
610	hypothetical protein	B9T54_RS03855
611	membrane protein	B9T54_RS03860	K8O67_03415 (100.00%)	K8O66_03440 (100.00%)	K8O64_03450 (100.00%)	K8O65_03440 (100.00%)
612	hypothetical protein	B9T54_RS03865	K8O67_03420 (100.00%)	K8O66_03445 (100.00%)	K8O64_03455 (100.00%)	K8O65_03445 (100.00%)
613	hypothetical protein	B9T54_RS03875	K8O67_03425 (100.00%)	K8O66_03450 (100.00%)	K8O64_03460 (100.00%)	K8O65_03450 (100.00%)
614	acyl-CoA/acyl-ACP dehydrogenase	B9T54_RS03885	K8O67_03435 (100.00%)	K8O66_03460 (100.00%)	K8O64_03470 (100.00%)	K8O65_03460 (100.00%)
615	hypothetical protein	B9T54_RS03890	K8O67_03440 (100.00%)	K8O66_03465 (100.00%)	K8O64_03475 (100.00%)	K8O65_03465 (100.00%)
616	IS110 family transposase	B9T54_RS03895	K8O67_03450 (100.00%)	K8O66_03475 (100.00%)	K8O64_03485 (100.00%)	K8O65_03475 (100.00%)
617	YjgP/YjgQ family permease	B9T54_RS03905	K8O67_03455 (100.00%)	K8O66_03485 (100.00%)	K8O64_03490 (100.00%)	K8O65_03485 (100.00%)
618	HEAT repeat domain-containing protein	B9T54_RS03915	K8O67_03460 (100.00%)	K8O66_03490 (100.00%)	K8O64_03495 (100.00%)	K8O65_03490 (100.00%)
619	YbhB/YbcL family Raf kinase inhibitor-like protein	B9T54_RS03920	K8O67_03465 (100.00%)	K8O66_03495 (100.00%)	K8O64_03500 (100.00%)	K8O65_03495 (100.00%)
620	DUF4442 domain-containing protein	B9T54_RS03925	K8O67_03470 (100.00%)	K8O66_03500 (100.00%)	K8O64_03505 (100.00%)	K8O65_03500 (100.00%)
621	polyprenyl synthetase family protein	B9T54_RS03940	K8O67_03480 (100.00%)	K8O66_03510 (100.00%)	K8O64_03515 (100.00%)	K8O65_03510 (100.00%)
622	TlyA family RNA methyltransferase	B9T54_RS03945	K8O67_03485 (100.00%)	K8O66_03515 (100.00%)	K8O64_03520 (100.00%)	K8O65_03515 (100.00%)
623	acyltransferase	B9T54_RS03950	K8O67_03490 (100.00%)	K8O66_03520 (100.00%)	K8O64_03525 (100.00%)	K8O65_03520 (100.00%)
624	50S ribosomal protein L13	B9T54_RS03960	K8O67_03495 (100.00%)	K8O66_03525 (100.00%)	K8O64_03530 (100.00%)	K8O65_03525 (100.00%)
625	30S ribosomal protein S9	B9T54_RS03965	K8O67_03500 (100.00%)	K8O66_03530 (100.00%)	K8O64_03535 (100.00%)	K8O65_03530 (100.00%)
626	alanine--tRNA ligase	B9T54_RS03970	K8O67_03505 (100.00%)	K8O66_03535 (100.00%)	K8O64_03540 (100.00%)	K8O65_03535 (100.00%)
627	YajQ family cyclic di-GMP-binding protein	B9T54_RS03975	K8O67_03510 (100.00%)	K8O66_03540 (100.00%)	K8O64_03545 (100.00%)	K8O65_03540 (100.00%)
628	Uma2 family endonuclease	B9T54_RS03980	K8O67_03515 (100.00%)	K8O66_03545 (100.00%)	K8O64_03550 (100.00%)	K8O65_03545 (100.00%)
629	hypothetical protein	B9T54_RS18980	K8O67_03520 (100.00%)	K8O66_03550 (100.00%)	K8O64_03555 (100.00%)	K8O65_03550 (100.00%)
630	hypothetical protein	B9T54_RS03985	K8O67_03525 (100.00%)	K8O66_03555 (100.00%)	K8O64_03560 (100.00%)	K8O65_03555 (100.00%)
631	lipoprotein	B9T54_RS03990	K8O67_03530 (100.00%)	K8O66_03560 (100.00%)	K8O64_03565 (100.00%)	K8O65_03560 (100.00%)
632	hypothetical protein	B9T54_RS03995	K8O67_03535 (100.00%)	K8O66_03565 (100.00%)	K8O64_03570 (100.00%)	K8O65_03565 (100.00%)
633	insulinase family protein	B9T54_RS04000	K8O67_03540 (100.00%)	K8O66_03570 (100.00%)	K8O64_03575 (100.00%)	K8O65_03570 (100.00%)
634	insulinase family protein	B9T54_RS04005	K8O67_03545 (100.00%)	K8O66_03575 (100.00%)	K8O64_03580 (100.00%)	K8O65_03575 (100.00%)
635	MBL fold metallo-hydrolase	B9T54_RS04010	K8O67_03550 (100.00%)	K8O66_03580 (100.00%)	K8O64_03585 (100.00%)	K8O65_03580 (100.00%)
636	O-methyltransferase	B9T54_RS04015	K8O67_03555 (100.00%)	K8O66_03585 (100.00%)	K8O64_03590 (100.00%)	K8O65_03585 (100.00%)
637	hypothetical protein	B9T54_RS04020	K8O67_03560 (100.00%)	K8O66_03590 (100.00%)	K8O64_03595 (100.00%)	K8O65_03590 (100.00%)
638	N-acetylmuramoyl-L-alanine amidase	B9T54_RS04025	K8O67_03565 (100.00%)	K8O66_03595 (100.00%)	K8O64_03600 (100.00%)	K8O65_03595 (100.00%)
639	ImmA/IrrE family metallo-endopeptidase	B9T54_RS04030	K8O67_03570 (100.00%)	K8O66_03600 (100.00%)	K8O64_03605 (100.00%)	K8O65_03600 (100.00%)
640	hypothetical protein	B9T54_RS04035	K8O67_03575 (100.00%)	K8O66_03605 (100.00%)	K8O64_03610 (100.00%)	K8O65_03605 (100.00%)
641	c-type cytochrome	B9T54_RS04050	K8O67_03585 (100.00%)	K8O66_03615 (100.00%)	K8O64_03620 (100.00%)	K8O65_03615 (100.00%)
642	methylamine utilization protein	B9T54_RS04055	K8O67_03590 (100.00%)	K8O66_03620 (100.00%)	K8O64_03625 (100.00%)	K8O65_03620 (100.00%)
643	cytochrome c	B9T54_RS04060	K8O67_03595 (100.00%)	K8O66_03625 (100.00%)	K8O64_03630 (100.00%)	K8O65_03625 (100.00%)
644	methyl-accepting chemotaxis protein	B9T54_RS04065	K8O67_03600 (100.00%)	K8O66_03630 (100.00%)	K8O64_03635 (100.00%)	K8O65_03630 (100.00%)
645	hypothetical protein	B9T54_RS04080	K8O67_03615 (100.00%)	K8O66_03645 (100.00%)	K8O64_03650 (100.00%)	K8O65_03645 (100.00%)
646	preprotein translocase subunit SecE	B9T54_RS04095	K8O67_03630 (100.00%)	K8O66_03660 (100.00%)	K8O64_03665 (100.00%)	K8O65_03660 (100.00%)
647	transcription termination/antitermination factor NusG	B9T54_RS04100	K8O67_03635 (100.00%)	K8O66_03665 (100.00%)	K8O64_03670 (100.00%)	K8O65_03665 (100.00%)
648	50S ribosomal protein L11	B9T54_RS04105	K8O67_03640 (100.00%)	K8O66_03670 (100.00%)	K8O64_03675 (100.00%)	K8O65_03670 (100.00%)
649	50S ribosomal protein L1	B9T54_RS04110	K8O67_03645 (100.00%)	K8O66_03675 (100.00%)	K8O64_03680 (100.00%)	K8O65_03675 (100.00%)
650	50S ribosomal protein L10	B9T54_RS04115	K8O67_03650 (100.00%)	K8O66_03680 (100.00%)	K8O64_03685 (100.00%)	K8O65_03680 (100.00%)
651	50S ribosomal protein L7/L12	B9T54_RS04120	K8O67_03655 (100.00%)	K8O66_03685 (100.00%)	K8O64_03690 (100.00%)	K8O65_03685 (100.00%)
652	DNA-directed RNA polymerase subunit beta	B9T54_RS04130	K8O67_03660 (100.00%)	K8O66_03690 (100.00%)	K8O64_03695 (100.00%)	K8O65_03690 (100.00%)
653	DNA-directed RNA polymerase subunit beta'	B9T54_RS04135	K8O67_03665 (100.00%)	K8O66_03695 (100.00%)	K8O64_03700 (100.00%)	K8O65_03695 (100.00%)
654	30S ribosomal protein S12	B9T54_RS04140	K8O67_03670 (100.00%)	K8O66_03700 (100.00%)	K8O64_03705 (100.00%)	K8O65_03700 (100.00%)
655	30S ribosomal protein S7	B9T54_RS04145	K8O67_03675 (100.00%)	K8O66_03705 (100.00%)	K8O64_03710 (100.00%)	K8O65_03705 (100.00%)
656	IS110 family transposase	B9T54_RS04150	K8O67_03680 (99.73%)	K8O66_03710 (99.73%)	K8O64_03715 (99.73%)	K8O65_03710 (99.73%)
657	hypothetical protein	B9T54_RS04160	K8O67_03690 (100.00%)	K8O66_03720 (100.00%)	K8O64_03725 (100.00%)	K8O65_03720 (100.00%)
658	alcohol dehydrogenase catalytic domain-containing protein	B9T54_RS04170	K8O67_03695 (100.00%)	K8O66_03725 (100.00%)	K8O64_03735 (100.00%)	K8O65_03730 (100.00%)
659	PaaI family thioesterase	B9T54_RS04175	K8O67_03700 (100.00%)	K8O66_03730 (100.00%)	K8O64_03740 (100.00%)	K8O65_03735 (100.00%)
660	EAL domain-containing protein	B9T54_RS04180	K8O67_03705 (100.00%)	K8O66_03735 (100.00%)	K8O64_03745 (100.00%)	K8O65_03740 (100.00%)
661	hypothetical protein	B9T54_RS04190	K8O67_03715 (100.00%)	K8O66_03745 (100.00%)	K8O64_03755 (100.00%)	K8O65_03750 (100.00%)
662	rhomboid family intramembrane serine protease	B9T54_RS04195	K8O67_03720 (100.00%)	K8O66_03750 (100.00%)	K8O64_03760 (100.00%)	K8O65_03755 (100.00%)
663	excinuclease ABC subunit UvrB	B9T54_RS04200	K8O67_03725 (100.00%)	K8O66_03755 (100.00%)	K8O64_03765 (100.00%)	K8O65_03760 (100.00%)
664	anti-sigma regulatory factor	B9T54_RS04205	K8O67_03730 (100.00%)	K8O66_03760 (100.00%)	K8O64_03770 (100.00%)	K8O65_03765 (100.00%)
665	tRNA (cytidine(34)-2'-O)-methyltransferase	B9T54_RS04210	K8O67_03735 (100.00%)	K8O66_03765 (100.00%)	K8O64_03775 (100.00%)	K8O65_03770 (100.00%)
666	30S ribosomal protein S1	B9T54_RS04215	K8O67_03740 (100.00%)	K8O66_03770 (100.00%)	K8O64_03780 (100.00%)	K8O65_03775 (100.00%)
667	hypothetical protein	B9T54_RS04220	K8O67_03745 (100.00%)	K8O66_03775 (100.00%)	K8O64_03785 (100.00%)	K8O65_03780 (100.00%)
668	histidine kinase	B9T54_RS04225	K8O67_03750 (100.00%)	K8O66_03780 (100.00%)	K8O64_03790 (100.00%)	K8O65_03785 (100.00%)
669	glycosyltransferase family 2 protein	B9T54_RS04230	K8O67_03755 (100.00%)	K8O66_03785 (100.00%)	K8O64_03795 (100.00%)	K8O65_03790 (100.00%)
670	imelysin family protein	B9T54_RS04235	K8O67_03760 (100.00%)	K8O66_03790 (100.00%)	K8O64_03800 (100.00%)	K8O65_03795 (100.00%)
671	thiol oxidoreductase	B9T54_RS04240	K8O67_03765 (100.00%)	K8O66_03795 (100.00%)	K8O64_03805 (100.00%)	K8O65_03800 (100.00%)
672	peptidase M75	B9T54_RS04245	K8O67_03770 (100.00%)	K8O66_03800 (100.00%)	K8O64_03810 (100.00%)	K8O65_03805 (100.00%)
673	hypothetical protein	B9T54_RS04250
674	TonB-dependent receptor	B9T54_RS04255	K8O67_03775 (100.00%)	K8O66_03805 (100.00%)	K8O64_03815 (100.00%)	K8O65_03810 (100.00%)
675	hypothetical protein	B9T54_RS04260	K8O67_03780 (100.00%)	K8O66_03810 (100.00%)	K8O64_03820 (100.00%)	K8O65_03815 (100.00%)
676	GNAT family N-acetyltransferase	B9T54_RS04265	K8O67_03785 (100.00%)	K8O66_03815 (100.00%)	K8O64_03825 (100.00%)	K8O65_03820 (100.00%)
677	FAD-binding oxidoreductase	B9T54_RS04270	K8O67_03790 (100.00%)	K8O66_03820 (100.00%)	K8O64_03830 (100.00%)	K8O65_03825 (100.00%)
678	polyphosphate kinase 1	B9T54_RS04275	K8O67_03795 (100.00%)	K8O66_03825 (100.00%)	K8O64_03835 (100.00%)	K8O65_03830 (100.00%)
679	hypothetical protein	B9T54_RS04290
680	hypothetical protein	B9T54_RS04295
681	glycosyltransferase	B9T54_RS04300	K8O67_03800 (100.00%)	K8O66_03830 (100.00%)	K8O64_03840 (100.00%)	K8O65_03835 (100.00%)
682	hypothetical protein	B9T54_RS04305	K8O67_03805 (100.00%)	K8O66_03835 (100.00%)	K8O64_03845 (100.00%)	K8O65_03840 (100.00%)
683	oxidoreductase	B9T54_RS04310	K8O67_03810 (100.00%)	K8O66_03840 (100.00%)	K8O64_03850 (100.00%)	K8O65_03845 (100.00%)
684	hypothetical protein	B9T54_RS04315	K8O67_03815 (100.00%)	K8O66_03845 (100.00%)	K8O64_03855 (100.00%)	K8O65_03850 (100.00%)
685	PTS sugar transporter subunit IIA	B9T54_RS04320	K8O67_03820 (100.00%)	K8O66_03850 (100.00%)	K8O64_03860 (100.00%)	K8O65_03855 (100.00%)
686	ABC transporter permease	B9T54_RS04325	K8O67_03825 (100.00%)	K8O66_03855 (100.00%)	K8O64_03865 (100.00%)	K8O65_03860 (100.00%)
687	ABC transporter permease subunit	B9T54_RS04330	K8O67_03830 (100.00%)	K8O66_03860 (100.00%)	K8O64_03870 (100.00%)	K8O65_03865 (100.00%)
688	PEGA domain-containing protein	B9T54_RS04335	K8O67_03835 (100.00%)	K8O66_03865 (100.00%)	K8O64_03875 (100.00%)	K8O65_03870 (100.00%)
689	bifunctional folylpolyglutamate synthase/dihydrofolate synthase	B9T54_RS04340	K8O67_03840 (100.00%)	K8O66_03870 (100.00%)	K8O64_03880 (100.00%)	K8O65_03875 (100.00%)
690	shikimate dehydrogenase	B9T54_RS04345	K8O67_03845 (100.00%)	K8O66_03875 (100.00%)	K8O64_03885 (100.00%)	K8O65_03880 (100.00%)
691	hypothetical protein	B9T54_RS04350	K8O67_03850 (99.23%)	K8O66_03880 (99.23%)	K8O64_03890 (99.23%)	K8O65_03885 (99.23%)
692	hypothetical protein	B9T54_RS04360	K8O67_03855 (99.60%)	K8O66_03885 (99.60%)	K8O64_03895 (99.60%)	K8O65_03890 (99.60%)
693	DUF1566 domain-containing protein	B9T54_RS04365	K8O67_03860 (100.00%)	K8O66_03890 (100.00%)	K8O64_03900 (100.00%)	K8O65_03895 (100.00%)
694	IS110 family transposase	B9T54_RS04385	K8O67_03870 (100.00%)	K8O66_03900 (100.00%)	K8O64_03910 (100.00%)	K8O65_03905 (100.00%)
695	TetR/AcrR family transcriptional regulator	B9T54_RS04395	K8O67_03875 (100.00%)	K8O66_03905 (100.00%)	K8O64_03915 (100.00%)	K8O65_03910 (100.00%)
696	2-isopropylmalate synthase	B9T54_RS04400	K8O67_03880 (100.00%)	K8O66_03910 (100.00%)	K8O64_03920 (100.00%)	K8O65_03915 (100.00%)
697	hypothetical protein	B9T54_RS04405	K8O67_03885 (100.00%)	K8O66_03915 (100.00%)	K8O64_03925 (100.00%)	K8O65_03920 (100.00%)
698	DsbA family protein	B9T54_RS04420	K8O67_03900 (100.00%)	K8O66_03930 (100.00%)	K8O64_03940 (100.00%)	K8O65_03935 (100.00%)
699	hypothetical protein	B9T54_RS04425	K8O67_03905 (100.00%)	K8O66_03935 (100.00%)	K8O64_03945 (100.00%)	K8O65_03940 (100.00%)
700	SpoIIE family protein phosphatase	B9T54_RS04430	K8O67_03910 (100.00%)	K8O66_03940 (100.00%)	K8O64_03950 (100.00%)	K8O65_03945 (100.00%)
701	hypothetical protein	B9T54_RS04440	K8O67_03920 (100.00%)	K8O66_03950 (100.00%)	K8O64_03960 (100.00%)	K8O65_03955 (100.00%)
702	TolC family protein	B9T54_RS04445	K8O67_03925 (100.00%)	K8O66_03955 (100.00%)	K8O64_03965 (100.00%)	K8O65_03960 (100.00%)
703	thioredoxin domain-containing protein	B9T54_RS04450	K8O67_03930 (100.00%)	K8O66_03960 (100.00%)	K8O64_03970 (100.00%)	K8O65_03965 (100.00%)
704	aminopeptidase N	B9T54_RS04460	K8O67_03940 (100.00%)	K8O66_03970 (100.00%)	K8O64_03980 (100.00%)	K8O65_03975 (100.00%)
705	MFS transporter	B9T54_RS04465	K8O67_03945 (100.00%)	K8O66_03975 (100.00%)	K8O64_03985 (100.00%)	K8O65_03980 (100.00%)
706	NUDIX hydrolase	B9T54_RS04470	K8O67_03950 (100.00%)	K8O66_03980 (100.00%)	K8O64_03990 (100.00%)	K8O65_03985 (100.00%)
707	hypothetical protein	B9T54_RS04475
708	UvrD-helicase domain-containing protein	B9T54_RS04485	K8O67_03960 (100.00%)	K8O66_03990 (100.00%)	K8O64_04000 (100.00%)	K8O65_03995 (100.00%)
709	hypothetical protein	B9T54_RS04490	K8O67_03965 (100.00%)	K8O66_03995 (100.00%)	K8O64_04005 (100.00%)	K8O65_04000 (100.00%)
710	hypothetical protein	B9T54_RS04495	K8O67_03970 (100.00%)	K8O66_04000 (100.00%)	K8O64_04010 (100.00%)	K8O65_04005 (100.00%)
711	hypothetical protein	B9T54_RS04500	K8O67_03975 (100.00%)	K8O66_04005 (100.00%)	K8O64_04015 (100.00%)	K8O65_04010 (100.00%)
712	hypothetical protein	B9T54_RS04505	K8O67_03980 (100.00%)	K8O66_04010 (100.00%)	K8O64_04020 (100.00%)	K8O65_04015 (100.00%)
713	glycosyltransferase family 2 protein	B9T54_RS04510	K8O67_03985 (100.00%)	K8O66_04015 (100.00%)	K8O64_04025 (100.00%)	K8O65_04020 (100.00%)
714	STAS domain-containing protein	B9T54_RS04515	K8O67_03990 (100.00%)	K8O66_04020 (100.00%)	K8O64_04030 (100.00%)	K8O65_04025 (100.00%)
715	hypothetical protein	B9T54_RS04520	K8O67_03995 (100.00%)	K8O66_04025 (100.00%)	K8O64_04035 (100.00%)	K8O65_04030 (100.00%)
716	DUF1318 domain-containing protein	B9T54_RS04525	K8O67_04000 (100.00%)	K8O66_04030 (100.00%)	K8O64_04040 (100.00%)	K8O65_04035 (100.00%)
717	hypothetical protein	B9T54_RS04530	K8O67_04005 (100.00%)	K8O66_04035 (100.00%)	K8O64_04045 (100.00%)	K8O65_04040 (100.00%)
718	aminopeptidase	B9T54_RS04535	K8O67_04010 (100.00%)	K8O66_04040 (100.00%)	K8O64_04050 (100.00%)	K8O65_04045 (100.00%)
719	trypsin-like serine protease	B9T54_RS04540	K8O67_04015 (100.00%)	K8O66_04045 (100.00%)	K8O64_04055 (100.00%)	K8O65_04050 (100.00%)
720	pyridoxal phosphate-dependent aminotransferase	B9T54_RS04545	K8O67_04020 (100.00%)	K8O66_04050 (100.00%)	K8O64_04060 (100.00%)	K8O65_04055 (100.00%)
721	glutamate racemase	B9T54_RS04550	K8O67_04025 (100.00%)	K8O66_04055 (100.00%)	K8O64_04065 (100.00%)	K8O65_04060 (100.00%)
722	sigma factor regulatory protein FecR	B9T54_RS04555	K8O67_04030 (100.00%)	K8O66_04060 (100.00%)	K8O64_04070 (100.00%)	K8O65_04065 (100.00%)
723	phosphoribosylformylglycinamidine cyclo-ligase	B9T54_RS04560	K8O67_04035 (100.00%)	K8O66_04065 (100.00%)	K8O64_04075 (100.00%)	K8O65_04070 (100.00%)
724	diguanylate cyclase	B9T54_RS04565	K8O67_04040 (100.00%)	K8O66_04070 (100.00%)	K8O64_04080 (100.00%)	K8O65_04075 (100.00%)
725	pyruvate kinase	B9T54_RS04580	K8O67_04045 (100.00%)	K8O66_04075 (100.00%)	K8O64_04085 (100.00%)	K8O65_04080 (100.00%)
726	histone deacetylase	B9T54_RS04585	K8O67_04050 (100.00%)	K8O66_04080 (100.00%)	K8O64_04090 (100.00%)	K8O65_04085 (100.00%)
727	hypothetical protein	B9T54_RS04590	K8O67_04055 (100.00%)	K8O66_04085 (100.00%)	K8O64_04095 (100.00%)	K8O65_04090 (100.00%)
728	hypothetical protein	B9T54_RS04600
729	hypothetical protein	B9T54_RS04605	K8O67_04065 (100.00%)	K8O66_04095 (100.00%)	K8O64_04105 (100.00%)	K8O65_04100 (100.00%)
730	putative lipoprotein	B9T54_RS04610	K8O67_04070 (100.00%)	K8O66_04100 (100.00%)	K8O64_04110 (100.00%)	K8O65_04105 (100.00%)
731	alpha-galactosidase	B9T54_RS04615	K8O67_04075 (100.00%)	K8O66_04105 (100.00%)	K8O64_04115 (100.00%)	K8O65_04110 (100.00%)
732	ribonuclease D	B9T54_RS04620	K8O67_04080 (100.00%)	K8O66_04110 (100.00%)	K8O64_04120 (100.00%)	K8O65_04115 (100.00%)
733	DNA repair protein RadA	B9T54_RS04625	K8O67_04085 (100.00%)	K8O66_04115 (100.00%)	K8O64_04125 (100.00%)	K8O65_04120 (100.00%)
734	lipid-A-disaccharide synthase	B9T54_RS04630	K8O67_04090 (100.00%)	K8O66_04120 (100.00%)	K8O64_04130 (100.00%)	K8O65_04125 (100.00%)
735	LpxI family protein	B9T54_RS04635	K8O67_04095 (100.00%)	K8O66_04125 (100.00%)	K8O64_04135 (100.00%)	K8O65_04130 (100.00%)
736	hypothetical protein	B9T54_RS04640	K8O67_04100 (100.00%)	K8O66_04130 (100.00%)	K8O64_04140 (100.00%)	K8O65_04135 (100.00%)
737	SH3 domain-containing protein	B9T54_RS04645	K8O67_04105 (100.00%)	K8O66_04135 (100.00%)	K8O64_04145 (100.00%)	K8O65_04140 (100.00%)
738	TolC family protein	B9T54_RS04650	K8O67_04110 (100.00%)	K8O66_04140 (100.00%)	K8O64_04150 (100.00%)	K8O65_04145 (100.00%)
739	succinate--CoA ligase subunit alpha	B9T54_RS04655	K8O67_04115 (100.00%)	K8O66_04145 (100.00%)	K8O64_04155 (100.00%)	K8O65_04150 (100.00%)
740	ADP-forming succinate--CoA ligase subunit beta	B9T54_RS04660	K8O67_04120 (100.00%)	K8O66_04150 (100.00%)	K8O64_04160 (100.00%)	K8O65_04155 (100.00%)
741	phosphoribosylformylglycinamidine synthase subunit PurL	B9T54_RS04670	K8O67_04125 (100.00%)	K8O66_04155 (100.00%)	K8O64_04165 (100.00%)	K8O65_04160 (100.00%)
742	hypothetical protein	B9T54_RS04675	K8O67_04130 (100.00%)	K8O66_04160 (100.00%)	K8O64_04170 (100.00%)	K8O65_04165 (100.00%)
743	isoleucine--tRNA ligase	B9T54_RS04680	K8O67_04135 (100.00%)	K8O66_04165 (100.00%)	K8O64_04175 (100.00%)	K8O65_04170 (100.00%)
744	hypothetical protein	B9T54_RS04685	K8O67_04140 (100.00%)	K8O66_04170 (100.00%)	K8O64_04180 (100.00%)	K8O65_04175 (100.00%)
745	STAS domain-containing protein	B9T54_RS04690	K8O67_04145 (100.00%)	K8O66_04175 (100.00%)	K8O64_04185 (100.00%)	K8O65_04180 (100.00%)
746	hypothetical protein	B9T54_RS04700	K8O67_04150 (100.00%)	K8O66_04180 (100.00%)	K8O64_04190 (100.00%)	K8O65_04185 (100.00%)
747	amidohydrolase	B9T54_RS04705	K8O67_04155 (100.00%)	K8O66_04185 (100.00%)	K8O64_04195 (100.00%)	K8O65_04190 (100.00%)
748	hypothetical protein	B9T54_RS04710	K8O67_04160 (100.00%)	K8O66_04190 (100.00%)	K8O64_04200 (100.00%)	K8O65_04195 (100.00%)
749	Gfo/Idh/MocA family oxidoreductase	B9T54_RS04715	K8O67_04165 (100.00%)	K8O66_04195 (100.00%)	K8O64_04205 (100.00%)	K8O65_04200 (100.00%)
750	AarF/ABC1/UbiB kinase family protein	B9T54_RS04720	K8O67_04170 (100.00%)	K8O66_04200 (100.00%)	K8O64_04210 (100.00%)	K8O65_04205 (100.00%)
751	lipoprotein signal peptidase	B9T54_RS04725	K8O67_04175 (100.00%)	K8O66_04205 (100.00%)	K8O64_04215 (100.00%)	K8O65_04210 (100.00%)
752	cyclic nucleotide-binding domain-containing protein	B9T54_RS04730	K8O67_04180 (100.00%)	K8O66_04210 (100.00%)	K8O64_04220 (100.00%)	K8O65_04215 (100.00%)
753	AI-2E family transporter	B9T54_RS04735	K8O67_04185 (100.00%)	K8O66_04215 (100.00%)	K8O64_04225 (100.00%)	K8O65_04220 (100.00%)
754	hypothetical protein	B9T54_RS18985	K8O67_04190 (100.00%)	K8O66_04220 (100.00%)	K8O64_04230 (100.00%)	K8O65_04225 (100.00%)
755	hypothetical protein	B9T54_RS04745
756	EamA family transporter	B9T54_RS04755	K8O67_04200 (100.00%)	K8O66_04230 (100.00%)	K8O64_04240 (100.00%)	K8O65_04235 (100.00%)
757	IS110 family transposase	B9T54_RS04765	K8O67_04205 (99.45%)	K8O66_04235 (99.45%)	K8O64_04245 (99.45%)	K8O65_04240 (99.45%)
758	bile acid:sodium symporter family protein	B9T54_RS04770	K8O67_04210 (100.00%)	K8O66_04240 (100.00%)	K8O64_04250 (100.00%)	K8O65_04245 (100.00%)
759	hypothetical protein	B9T54_RS04780	K8O67_04215 (100.00%)	K8O66_04245 (100.00%)	K8O64_04255 (100.00%)	K8O65_04250 (100.00%)
760	lysophospholipid acyltransferase family protein	B9T54_RS04785	K8O67_04220 (100.00%)	K8O66_04250 (100.00%)	K8O64_04260 (100.00%)	K8O65_04255 (100.00%)
761	alpha/beta hydrolase	B9T54_RS04790
762	response regulator	B9T54_RS04800	K8O67_04230 (100.00%)	K8O66_04260 (100.00%)	K8O64_04270 (100.00%)	K8O65_04265 (100.00%)
763	hypothetical protein	B9T54_RS04805	K8O67_04235 (100.00%)	K8O66_04265 (100.00%)	K8O64_04275 (100.00%)	K8O65_04270 (100.00%)
764	class I SAM-dependent methyltransferase	B9T54_RS04815	K8O67_04240 (100.00%)	K8O66_04270 (100.00%)	K8O64_04280 (100.00%)	K8O65_04275 (100.00%)
765	CapA family protein	B9T54_RS04820	K8O67_04245 (100.00%)	K8O66_04275 (100.00%)	K8O64_04285 (100.00%)	K8O65_04280 (100.00%)
766	IS4 family transposase	B9T54_RS04825	K8O67_04250 (99.76%)	K8O66_04280 (99.76%)	K8O64_04290 (99.76%)	K8O65_04285 (99.76%)
767	hypothetical protein	B9T54_RS04830	K8O67_04255 (100.00%)	K8O66_04285 (100.00%)	K8O64_04295 (100.00%)	K8O65_04290 (100.00%)
768	hypothetical protein	B9T54_RS04840	K8O67_04265 (100.00%)	K8O66_04300 (100.00%)	K8O64_04310 (100.00%)	K8O65_04305 (100.00%)
769	TonB-dependent receptor	B9T54_RS04845	K8O67_04270 (100.00%)	K8O66_04305 (100.00%)	K8O64_04315 (100.00%)	K8O65_04310 (100.00%)
770	hypothetical protein	B9T54_RS04850	K8O67_04275 (100.00%)	K8O66_04310 (100.00%)	K8O64_04320 (100.00%)	K8O65_04315 (100.00%)
771	ankyrin repeat domain-containing protein	B9T54_RS04855	K8O67_04280 (100.00%)	K8O66_04315 (100.00%)	K8O64_04325 (100.00%)	K8O65_04320 (100.00%)
772	transposase	B9T54_RS04865
773	IS110 family transposase	B9T54_RS04870	K8O67_04295 (99.45%)	K8O66_04330 (99.45%)	K8O64_04340 (99.73%)	K8O65_04335 (99.45%)
774	IS110 family transposase	B9T54_RS04880	K8O67_04305 (99.73%)	K8O66_04340 (99.73%)	K8O64_04350 (99.73%)	K8O65_04345 (99.73%)
775	hypothetical protein	B9T54_RS04890	K8O67_04315 (100.00%)	K8O66_04350 (100.00%)	K8O64_04360 (100.00%)	K8O65_04355 (100.00%)
776	TCR/Tet family MFS transporter	B9T54_RS04895	K8O67_04320 (100.00%)	K8O66_04355 (100.00%)	K8O64_04365 (100.00%)	K8O65_04360 (100.00%)
777	hypothetical protein	B9T54_RS04915
778	pirin family protein	B9T54_RS04920	K8O67_04330 (100.00%)	K8O66_04365 (100.00%)	K8O64_04375 (100.00%)	K8O65_04370 (100.00%)
779	hypothetical protein	B9T54_RS04925	K8O67_04335 (100.00%)	K8O66_04370 (100.00%)	K8O64_04380 (100.00%)	K8O65_04375 (100.00%)
780	IS4 family transposase	B9T54_RS04930	K8O67_04340 (99.76%)	K8O66_04375 (99.76%)	K8O64_04385 (99.76%)	K8O65_04380 (99.76%)
781	translational GTPase TypA	B9T54_RS04935	K8O67_04345 (100.00%)	K8O66_04380 (100.00%)	K8O64_04390 (100.00%)	K8O65_04385 (100.00%)
782	hypothetical protein	B9T54_RS04945	K8O67_04355 (100.00%)	K8O66_04390 (100.00%)	K8O64_04400 (100.00%)	K8O65_04395 (100.00%)
783	hypothetical protein	B9T54_RS04960	K8O67_04365 (100.00%)	K8O66_04400 (100.00%)	K8O64_04410 (100.00%)	K8O65_04405 (100.00%)
784	molecular chaperone DnaJ	B9T54_RS04965
785	tRNA (N6-isopentenyl adenosine(37)-C2)-methylthiotransferase MiaB	B9T54_RS04970	K8O67_04375 (100.00%)	K8O66_04410 (100.00%)	K8O64_04420 (100.00%)	K8O65_04415 (100.00%)
786	YjgP/YjgQ family permease	B9T54_RS04975	K8O67_04380 (100.00%)	K8O66_04415 (100.00%)	K8O64_04425 (100.00%)	K8O65_04420 (100.00%)
787	hypothetical protein	B9T54_RS04980	K8O67_04385 (100.00%)	K8O66_04420 (100.00%)	K8O64_04430 (100.00%)	K8O65_04425 (100.00%)
788	hypothetical protein	B9T54_RS04985	K8O67_04390 (100.00%)	K8O66_04425 (100.00%)	K8O64_04435 (100.00%)	K8O65_04430 (100.00%)
789	methylglyoxal synthase	B9T54_RS04990	K8O67_04395 (100.00%)	K8O66_04430 (100.00%)	K8O64_04440 (100.00%)	K8O65_04435 (100.00%)
790	hypothetical protein	B9T54_RS05000
791	type II toxin-antitoxin system VapC family toxin	B9T54_RS05010	K8O67_04420 (100.00%)	K8O66_04455 (100.00%)	K8O64_04465 (100.00%)	K8O65_04460 (100.00%)
792	hypothetical protein	B9T54_RS05015	K8O67_04425 (100.00%)	K8O66_04460 (100.00%)	K8O64_04470 (100.00%)	K8O65_04465 (100.00%)
793	hypothetical protein	B9T54_RS05020	K8O67_04430 (100.00%)	K8O66_04465 (100.00%)	K8O64_04475 (100.00%)	K8O65_04470 (100.00%)
794	Rpn family recombination-promoting nuclease/putative transposase	B9T54_RS05025	K8O67_04435 (100.00%)	K8O66_04470 (100.00%)	K8O64_04480 (100.00%)	K8O65_04475 (100.00%)
795	universal stress protein	B9T54_RS05040
796	universal stress protein	B9T54_RS05045
797	peroxiredoxin	B9T54_RS05050	K8O67_04450 (100.00%)	K8O66_04485 (100.00%)	K8O64_04495 (100.00%)	K8O65_04490 (100.00%)
798	TerC family protein	B9T54_RS05055	K8O67_04455 (100.00%)	K8O66_04490 (100.00%)	K8O64_04500 (100.00%)	K8O65_04495 (100.00%)
799	IS110 family transposase	B9T54_RS05065	K8O67_04465 (100.00%)	K8O66_04500 (100.00%)	K8O64_04510 (100.00%)	K8O65_04505 (100.00%)
800	hypothetical protein	B9T54_RS05075	K8O67_04470 (100.00%)	K8O66_04505 (100.00%)	K8O64_04515 (100.00%)	K8O65_04510 (100.00%)
801	hypothetical protein	B9T54_RS05080	K8O67_04475 (100.00%)	K8O66_04510 (100.00%)	K8O64_04520 (100.00%)	K8O65_04515 (100.00%)
802	serine/threonine-protein phosphatase	B9T54_RS05085	K8O67_04480 (100.00%)	K8O66_04515 (100.00%)	K8O64_04525 (100.00%)	K8O65_04520 (100.00%)
803	crotonase	B9T54_RS05090	K8O67_04485 (100.00%)	K8O66_04520 (100.00%)	K8O64_04530 (100.00%)	K8O65_04525 (100.00%)
804	DUF192 domain-containing protein	B9T54_RS05095	K8O67_04490 (100.00%)	K8O66_04525 (100.00%)	K8O64_04535 (100.00%)	K8O65_04530 (100.00%)
805	DUF3332 domain-containing protein	B9T54_RS05100	K8O67_04495 (100.00%)	K8O66_04530 (100.00%)	K8O64_04540 (100.00%)	K8O65_04535 (100.00%)
806	MBOAT family protein	B9T54_RS05105	K8O67_04500 (100.00%)	K8O66_04535 (100.00%)	K8O64_04545 (100.00%)	K8O65_04540 (100.00%)
807	PilZ domain-containing protein	B9T54_RS05110	K8O67_04505 (100.00%)	K8O66_04540 (100.00%)	K8O64_04550 (100.00%)	K8O65_04545 (100.00%)
808	sigma-70 family RNA polymerase sigma factor	B9T54_RS05115	K8O67_04510 (100.00%)	K8O66_04545 (100.00%)	K8O64_04555 (100.00%)	K8O65_04550 (100.00%)
809	hypothetical protein	B9T54_RS05120	K8O67_04515 (100.00%)	K8O66_04550 (100.00%)	K8O64_04560 (100.00%)	K8O65_04555 (100.00%)
810	sugar phosphotransferase	B9T54_RS05125	K8O67_04520 (100.00%)	K8O66_04555 (100.00%)	K8O64_04565 (100.00%)	K8O65_04560 (100.00%)
811	4-hydroxy-tetrahydrodipicolinate synthase	B9T54_RS05130	K8O67_04525 (100.00%)	K8O66_04560 (100.00%)	K8O64_04570 (100.00%)	K8O65_04565 (100.00%)
812	4-hydroxy-tetrahydrodipicolinate reductase	B9T54_RS05135	K8O67_04530 (100.00%)	K8O66_04565 (100.00%)	K8O64_04575 (100.00%)	K8O65_04570 (100.00%)
813	TIGR00159 family protein	B9T54_RS05140	K8O67_04535 (100.00%)	K8O66_04570 (100.00%)	K8O64_04580 (100.00%)	K8O65_04575 (100.00%)
814	YbbR-like domain-containing protein	B9T54_RS05145	K8O67_04540 (99.72%)	K8O66_04575 (99.72%)	K8O64_04585 (99.72%)	K8O65_04580 (99.72%)
815	holo-[acyl-carrier-protein] synthase	B9T54_RS05150	K8O67_04545 (100.00%)	K8O66_04580 (100.00%)	K8O64_04590 (100.00%)	K8O65_04585 (100.00%)
816	tetratricopeptide repeat protein	B9T54_RS05155	K8O67_04550 (100.00%)	K8O66_04585 (100.00%)	K8O64_04595 (100.00%)	K8O65_04590 (100.00%)
817	polymer-forming cytoskeletal protein	B9T54_RS05160	K8O67_04555 (100.00%)	K8O66_04590 (100.00%)	K8O64_04600 (100.00%)	K8O65_04595 (100.00%)
818	hypothetical protein	B9T54_RS05165	K8O67_04560 (100.00%)	K8O66_04595 (100.00%)	K8O64_04605 (100.00%)	K8O65_04600 (100.00%)
819	30S ribosomal protein S2	B9T54_RS05170	K8O67_04565 (100.00%)	K8O66_04600 (100.00%)	K8O64_04610 (100.00%)	K8O65_04605 (100.00%)
820	translation elongation factor Ts	B9T54_RS05175	K8O67_04570 (100.00%)	K8O66_04605 (100.00%)	K8O64_04615 (100.00%)	K8O65_04610 (100.00%)
821	UMP kinase	B9T54_RS05180	K8O67_04575 (100.00%)	K8O66_04610 (100.00%)	K8O64_04620 (100.00%)	K8O65_04615 (100.00%)
822	ribosome recycling factor	B9T54_RS05185	K8O67_04580 (100.00%)	K8O66_04615 (100.00%)	K8O64_04625 (100.00%)	K8O65_04620 (100.00%)
823	isoprenyl transferase	B9T54_RS05190	K8O67_04585 (100.00%)	K8O66_04620 (100.00%)	K8O64_04630 (100.00%)	K8O65_04625 (100.00%)
824	phosphatidate cytidylyltransferase	B9T54_RS05195	K8O67_04590 (100.00%)	K8O66_04625 (100.00%)	K8O64_04635 (100.00%)	K8O65_04630 (100.00%)
825	1-deoxy-D-xylulose-5-phosphate reductoisomerase	B9T54_RS05200	K8O67_04595 (100.00%)	K8O66_04630 (100.00%)	K8O64_04640 (100.00%)	K8O65_04635 (100.00%)
826	zinc protease	B9T54_RS05205	K8O67_04600 (100.00%)	K8O66_04635 (100.00%)	K8O64_04645 (100.00%)	K8O65_04640 (100.00%)
827	proline--tRNA ligase	B9T54_RS05210	K8O67_04605 (100.00%)	K8O66_04640 (100.00%)	K8O64_04650 (100.00%)	K8O65_04645 (100.00%)
828	tryptophan synthase subunit beta	B9T54_RS05215	K8O67_04610 (100.00%)	K8O66_04645 (100.00%)	K8O64_04655 (100.00%)	K8O65_04650 (100.00%)
829	tryptophan synthase subunit alpha	B9T54_RS05220	K8O67_04615 (100.00%)	K8O66_04650 (100.00%)	K8O64_04660 (100.00%)	K8O65_04655 (100.00%)
830	DUF1564 family protein	B9T54_RS05225	K8O67_04620 (100.00%)	K8O66_04655 (100.00%)	K8O64_04665 (100.00%)	K8O65_04660 (100.00%)
831	adenylate/guanylate cyclase domain-containing protein	B9T54_RS05235	K8O67_04625 (100.00%)	K8O66_04660 (100.00%)	K8O64_04670 (100.00%)	K8O65_04665 (100.00%)
832	1-deoxy-D-xylulose-5-phosphate synthase	B9T54_RS05240	K8O67_04630 (100.00%)	K8O66_04665 (100.00%)	K8O64_04675 (100.00%)	K8O65_04670 (100.00%)
833	hypothetical protein	B9T54_RS05245	K8O67_04635 (100.00%)	K8O66_04670 (100.00%)	K8O64_04680 (100.00%)	K8O65_04675 (100.00%)
834	IS110 family transposase	B9T54_RS05250	K8O67_04640 (100.00%)	K8O66_04675 (100.00%)	K8O64_04685 (100.00%)	K8O65_04680 (100.00%)
835	tetratricopeptide repeat protein	B9T54_RS05255	K8O67_04645 (100.00%)	K8O66_04680 (100.00%)	K8O64_04690 (100.00%)	K8O65_04685 (100.00%)
836	hypothetical protein	B9T54_RS05260	K8O67_04650 (100.00%)	K8O66_04685 (100.00%)	K8O64_04695 (100.00%)	K8O65_04690 (100.00%)
837	hypothetical protein	B9T54_RS05265	K8O67_04655 (100.00%)	K8O66_04690 (100.00%)	K8O64_04700 (100.00%)	K8O65_04695 (100.00%)
838	hypothetical protein	B9T54_RS05275
839	hypothetical protein	B9T54_RS05280
840	3-oxoacyl-[acyl-carrier-protein] reductase	B9T54_RS05285	K8O67_04665 (100.00%)	K8O66_04700 (100.00%)	K8O64_04710 (100.00%)	K8O65_04705 (100.00%)
841	hypothetical protein	B9T54_RS05290
842	acyl carrier protein	B9T54_RS05295	K8O67_04670 (100.00%)	K8O66_04705 (100.00%)	K8O64_04715 (100.00%)	K8O65_04710 (100.00%)
843	ribonuclease III	B9T54_RS05300	K8O67_04675 (100.00%)	K8O66_04710 (100.00%)	K8O64_04720 (100.00%)	K8O65_04715 (100.00%)
844	NUDIX hydrolase	B9T54_RS05305	K8O67_04680 (100.00%)	K8O66_04715 (100.00%)	K8O64_04725 (100.00%)	K8O65_04720 (100.00%)
845	3-dehydroquinate synthase	B9T54_RS05310	K8O67_04685 (100.00%)	K8O66_04720 (100.00%)	K8O64_04730 (100.00%)	K8O65_04725 (100.00%)
846	mechanosensitive ion channel	B9T54_RS05315	K8O67_04690 (100.00%)	K8O66_04725 (100.00%)	K8O64_04735 (100.00%)	K8O65_04730 (100.00%)
847	iron-containing alcohol dehydrogenase	B9T54_RS05320	K8O67_04695 (100.00%)	K8O66_04730 (100.00%)	K8O64_04740 (100.00%)	K8O65_04735 (100.00%)
848	hypothetical protein	B9T54_RS05325	K8O67_04700 (100.00%)	K8O66_04735 (100.00%)	K8O64_04745 (100.00%)	K8O65_04740 (100.00%)
849	16S rRNA (cytidine(1402)-2'-O)-methyltransferase	B9T54_RS05330	K8O67_04705 (100.00%)	K8O66_04740 (100.00%)	K8O64_04750 (100.00%)	K8O65_04745 (100.00%)
850	hypothetical protein	B9T54_RS05335	K8O67_04710 (100.00%)	K8O66_04745 (100.00%)	K8O64_04755 (100.00%)	K8O65_04750 (100.00%)
851	hypothetical protein	B9T54_RS05345	K8O67_04715 (100.00%)	K8O66_04750 (100.00%)	K8O64_04760 (100.00%)	K8O65_04755 (100.00%)
852	NAD(+) synthase	B9T54_RS05350	K8O67_04720 (100.00%)	K8O66_04755 (100.00%)	K8O64_04765 (100.00%)	K8O65_04760 (100.00%)
853	hypothetical protein	B9T54_RS05355
854	orotate phosphoribosyltransferase	B9T54_RS05360	K8O67_04725 (100.00%)	K8O66_04760 (100.00%)	K8O64_04770 (100.00%)	K8O65_04765 (100.00%)
855	hypothetical protein	B9T54_RS05365	K8O67_04730 (100.00%)	K8O66_04765 (100.00%)	K8O64_04775 (100.00%)	K8O65_04770 (100.00%)
856	hypothetical protein	B9T54_RS18990
857	hypothetical protein	B9T54_RS05380	K8O67_04745 (100.00%)	K8O66_04780 (100.00%)	K8O64_04790 (100.00%)	K8O65_04785 (100.00%)
858	efflux RND transporter permease subunit	B9T54_RS05385	K8O67_04750 (100.00%)	K8O66_04785 (100.00%)	K8O64_04795 (100.00%)	K8O65_04790 (100.00%)
859	hypothetical protein	B9T54_RS05395	K8O67_04760 (100.00%)	K8O66_04795 (100.00%)	K8O64_04805 (100.00%)	K8O65_04800 (100.00%)
860	Ig-like domain-containing protein	B9T54_RS05400
861	hypothetical protein	B9T54_RS05405	K8O67_04770 (100.00%)	K8O66_04805 (100.00%)	K8O64_04815 (100.00%)	K8O65_04810 (100.00%)
862	tetratricopeptide repeat protein	B9T54_RS05410	K8O67_04775 (99.54%)	K8O66_04810 (99.54%)	K8O64_04820 (99.54%)	K8O65_04815 (99.54%)
863	IS110 family transposase	B9T54_RS05425	K8O67_04795 (99.45%)	K8O66_04830 (99.45%)	K8O64_04840 (99.45%)
864	efflux RND transporter periplasmic adaptor subunit	B9T54_RS05435	K8O67_04800 (100.00%)	K8O66_04835 (100.00%)	K8O64_04845 (100.00%)	K8O65_04840 (100.00%)
865	hypothetical protein	B9T54_RS05440	K8O67_04805 (100.00%)	K8O66_04840 (100.00%)	K8O64_04850 (100.00%)	K8O65_04845 (100.00%)
866	hypothetical protein	B9T54_RS05455	K8O67_04815 (100.00%)	K8O66_04850 (100.00%)	K8O64_04860 (100.00%)	K8O65_04855 (100.00%)
867	FtsX-like permease family protein	B9T54_RS05460	K8O67_04820 (100.00%)	K8O66_04855 (100.00%)	K8O64_04865 (100.00%)	K8O65_04860 (100.00%)
868	SpoIID/LytB domain-containing protein	B9T54_RS05470	K8O67_04830 (100.00%)	K8O66_04865 (100.00%)	K8O64_04875 (100.00%)	K8O65_04870 (100.00%)
869	class I SAM-dependent RNA methyltransferase	B9T54_RS05475	K8O67_04835 (100.00%)	K8O66_04870 (100.00%)	K8O64_04880 (100.00%)	K8O65_04875 (100.00%)
870	hypothetical protein	B9T54_RS05480	K8O67_04840 (100.00%)	K8O66_04875 (100.00%)	K8O64_04885 (100.00%)	K8O65_04880 (100.00%)
871	hypothetical protein	B9T54_RS05485
872	DUF4105 domain-containing protein	B9T54_RS05490
873	DUF1565 domain-containing protein	B9T54_RS05500	K8O67_04850 (100.00%)	K8O66_04885 (100.00%)	K8O64_04895 (100.00%)	K8O65_04890 (100.00%)
874	putative toxin-antitoxin system toxin component%2C PIN family	B9T54_RS05530	K8O67_04855 (100.00%)	K8O66_04890 (100.00%)	K8O64_04900 (100.00%)	K8O65_04895 (100.00%)
875	CopG family transcriptional regulator	B9T54_RS05535	K8O67_04860 (100.00%)	K8O66_04895 (100.00%)	K8O64_04905 (100.00%)	K8O65_04900 (100.00%)
876	ImmA/IrrE family metallo-endopeptidase	B9T54_RS05540	K8O67_04865 (100.00%)	K8O66_04900 (100.00%)	K8O64_04910 (100.00%)	K8O65_04905 (100.00%)
877	DUF1554 domain-containing protein	B9T54_RS05545	K8O67_04870 (99.66%)	K8O66_04905 (99.66%)	K8O64_04915 (99.66%)	K8O65_04910 (99.66%)
878	hypothetical protein	B9T54_RS05550	K8O67_04875 (100.00%)	K8O66_04910 (100.00%)	K8O64_04920 (100.00%)	K8O65_04915 (100.00%)
879	hypothetical protein	B9T54_RS05555	K8O67_04880 (100.00%)	K8O66_04915 (100.00%)	K8O64_04925 (100.00%)	K8O65_04920 (100.00%)
880	di-heme enzyme	B9T54_RS05560	K8O67_04885 (100.00%)	K8O66_04920 (100.00%)	K8O64_04930 (100.00%)	K8O65_04925 (100.00%)
881	metallo-mystery pair system four-Cys motif protein	B9T54_RS05565	K8O67_04890 (100.00%)	K8O66_04925 (100.00%)	K8O64_04935 (100.00%)	K8O65_04930 (100.00%)
882	hypothetical protein	B9T54_RS05570	K8O67_04895 (100.00%)	K8O66_04930 (100.00%)	K8O64_04940 (100.00%)	K8O65_04935 (100.00%)
883	sulfate transporter	B9T54_RS05575	K8O67_04900 (100.00%)	K8O66_04935 (100.00%)	K8O64_04945 (100.00%)	K8O65_04940 (100.00%)
884	O-antigen ligase family protein	B9T54_RS05580	K8O67_04905 (100.00%)	K8O66_04940 (100.00%)	K8O64_04950 (100.00%)	K8O65_04945 (100.00%)
885	glycosyltransferase	B9T54_RS05585	K8O67_04910 (100.00%)	K8O66_04945 (100.00%)	K8O64_04955 (100.00%)	K8O65_04950 (100.00%)
886	hypothetical protein	B9T54_RS05590
887	hypothetical protein	B9T54_RS05595
888	adenylate/guanylate cyclase catalytic domain protein	B9T54_RS05600
889	hypothetical protein	B9T54_RS05605	K8O67_04920 (100.00%)	K8O66_04960 (100.00%)	K8O64_04970 (100.00%)	K8O65_04965 (100.00%)
890	hypothetical protein	B9T54_RS05615
891	metal-dependent hydrolase	B9T54_RS05620	K8O67_04925 (100.00%)	K8O66_04965 (100.00%)	K8O64_04975 (100.00%)	K8O65_04970 (100.00%)
892	dihydroxy-acid dehydratase	B9T54_RS05625	K8O67_04930 (100.00%)	K8O66_04970 (100.00%)	K8O64_04980 (100.00%)	K8O65_04975 (100.00%)
893	hypothetical protein	B9T54_RS05630	K8O67_04935 (100.00%)	K8O66_04975 (100.00%)	K8O64_04985 (100.00%)	K8O65_04980 (100.00%)
894	1-acyl-sn-glycerol-3-phosphate acyltransferase	B9T54_RS05650	K8O67_04955 (100.00%)	K8O66_04995 (100.00%)	K8O64_05005 (100.00%)	K8O65_05000 (100.00%)
895	phosphatase PAP2 family protein	B9T54_RS05655	K8O67_04960 (100.00%)	K8O66_05000 (100.00%)	K8O64_05010 (100.00%)	K8O65_05005 (100.00%)
896	oligosaccharide flippase family protein	B9T54_RS05660	K8O67_04965 (100.00%)	K8O66_05005 (100.00%)	K8O64_05015 (100.00%)	K8O65_05010 (100.00%)
897	hypothetical protein	B9T54_RS05665	K8O67_04970 (100.00%)	K8O66_05010 (100.00%)	K8O64_05020 (100.00%)	K8O65_05015 (100.00%)
898	response regulator	B9T54_RS05670	K8O67_04975 (100.00%)	K8O66_05015 (100.00%)	K8O64_05025 (100.00%)	K8O65_05020 (100.00%)
899	serine protease	B9T54_RS05675	K8O67_04980 (100.00%)	K8O66_05020 (100.00%)	K8O64_05030 (100.00%)	K8O65_05025 (100.00%)
900	trypsin-like serine protease	B9T54_RS05680	K8O67_04985 (100.00%)	K8O66_05025 (100.00%)	K8O64_05035 (100.00%)	K8O65_05030 (100.00%)
901	hypothetical protein	B9T54_RS05685	K8O67_04990 (100.00%)	K8O66_05030 (100.00%)	K8O64_05040 (100.00%)	K8O65_05035 (100.00%)
902	hypothetical protein	B9T54_RS05690
903	sulfurtransferase	B9T54_RS05700	K8O67_05000 (100.00%)	K8O66_05040 (100.00%)	K8O64_05050 (100.00%)	K8O65_05045 (100.00%)
904	DUF393 domain-containing protein	B9T54_RS05705	K8O67_05005 (100.00%)	K8O66_05045 (100.00%)	K8O64_05055 (100.00%)	K8O65_05050 (100.00%)
905	M23 family metallopeptidase	B9T54_RS05715	K8O67_05010 (100.00%)	K8O66_05050 (100.00%)	K8O64_05060 (100.00%)	K8O65_05055 (100.00%)
906	haloacid dehalogenase-like hydrolase	B9T54_RS05720	K8O67_05015 (100.00%)	K8O66_05055 (100.00%)	K8O64_05065 (100.00%)	K8O65_05060 (100.00%)
907	SAM-dependent methyltransferase	B9T54_RS05725	K8O67_05020 (100.00%)	K8O66_05060 (100.00%)	K8O64_05070 (100.00%)	K8O65_05065 (100.00%)
908	RNA pseudouridine synthase	B9T54_RS05730	K8O67_05025 (100.00%)	K8O66_05065 (100.00%)	K8O64_05075 (100.00%)	K8O65_05070 (100.00%)
909	hypothetical protein	B9T54_RS05740	K8O67_05035 (100.00%)	K8O66_05075 (100.00%)	K8O64_05085 (100.00%)	K8O65_05080 (100.00%)
910	helix-turn-helix domain-containing protein	B9T54_RS05745	K8O67_05040 (100.00%)	K8O66_05080 (100.00%)	K8O64_05090 (100.00%)	K8O65_05085 (100.00%)
911	hypothetical protein	B9T54_RS05750	K8O67_05045 (100.00%)	K8O66_05085 (100.00%)	K8O64_05095 (100.00%)	K8O65_05090 (100.00%)
912	sodium:proton antiporter	B9T54_RS05755	K8O67_05050 (100.00%)	K8O66_05090 (100.00%)	K8O64_05100 (100.00%)	K8O65_05095 (100.00%)
913	hypothetical protein	B9T54_RS05760	K8O67_05055 (100.00%)	K8O66_05095 (100.00%)	K8O64_05105 (100.00%)	K8O65_05100 (100.00%)
914	hypothetical protein	B9T54_RS05765	K8O67_05060 (100.00%)	K8O66_05100 (100.00%)	K8O64_05110 (100.00%)	K8O65_05105 (100.00%)
915	transcriptional repressor	B9T54_RS05770	K8O67_05065 (100.00%)	K8O66_05105 (100.00%)	K8O64_05115 (100.00%)	K8O65_05110 (100.00%)
916	dihydrolipoyl dehydrogenase	B9T54_RS05775	K8O67_05070 (100.00%)	K8O66_05110 (100.00%)	K8O64_05120 (100.00%)	K8O65_05115 (100.00%)
917	hypothetical protein	B9T54_RS05780	K8O67_05075 (100.00%)	K8O66_05115 (100.00%)	K8O64_05125 (100.00%)	K8O65_05120 (100.00%)
918	hypothetical protein	B9T54_RS05790	K8O67_05080 (100.00%)	K8O66_05120 (100.00%)	K8O64_05130 (100.00%)	K8O65_05125 (100.00%)
919	DUF1963 domain-containing protein	B9T54_RS05795	K8O67_05085 (100.00%)	K8O66_05125 (100.00%)	K8O64_05135 (100.00%)	K8O65_05130 (100.00%)
920	IS110 family transposase	B9T54_RS05800
921	hypothetical protein	B9T54_RS05805	K8O67_05095 (100.00%)	K8O66_05135 (100.00%)	K8O64_05145 (100.00%)	K8O65_05140 (100.00%)
922	hypothetical protein	B9T54_RS05810
923	WGR domain-containing protein	B9T54_RS05815	K8O67_05100 (100.00%)	K8O66_05140 (100.00%)	K8O64_05150 (100.00%)	K8O65_05145 (100.00%)
924	class I SAM-dependent methyltransferase	B9T54_RS05830	K8O67_05105 (100.00%)	K8O66_05145 (100.00%)	K8O64_05155 (100.00%)	K8O65_05150 (100.00%)
925	hypothetical protein	B9T54_RS05835	K8O67_05110 (100.00%)	K8O66_05150 (100.00%)	K8O64_05160 (100.00%)	K8O65_05155 (100.00%)
926	chemotaxis protein CheX	B9T54_RS05840	K8O67_05115 (100.00%)	K8O66_05155 (100.00%)	K8O64_05165 (100.00%)	K8O65_05160 (100.00%)
927	hypothetical protein	B9T54_RS05845	K8O67_05125 (100.00%)	K8O66_05165 (100.00%)	K8O64_05175 (100.00%)	K8O65_05170 (100.00%)
928	DUF342 domain-containing protein	B9T54_RS05855	K8O67_05130 (100.00%)	K8O66_05170 (100.00%)	K8O64_05180 (100.00%)	K8O65_05175 (100.00%)
929	S-methyl-5-thioribose-1-phosphate isomerase	B9T54_RS05860	K8O67_05135 (100.00%)	K8O66_05175 (100.00%)	K8O64_05185 (100.00%)	K8O65_05180 (100.00%)
930	rhomboid family intramembrane serine protease	B9T54_RS05865	K8O67_05140 (100.00%)	K8O66_05180 (100.00%)	K8O64_05190 (100.00%)	K8O65_05185 (100.00%)
931	hypothetical protein	B9T54_RS05870	K8O67_05145 (100.00%)	K8O66_05185 (100.00%)	K8O64_05195 (100.00%)	K8O65_05190 (100.00%)
932	hypothetical protein	B9T54_RS05875
933	aldolase	B9T54_RS05880	K8O67_05150 (100.00%)	K8O66_05190 (100.00%)	K8O64_05200 (100.00%)	K8O65_05195 (100.00%)
934	ornithine carbamoyltransferase	B9T54_RS05885	K8O67_05155 (100.00%)	K8O66_05195 (100.00%)	K8O64_05205 (100.00%)	K8O65_05200 (100.00%)
935	hypothetical protein	B9T54_RS05890	K8O67_05160 (100.00%)	K8O66_05200 (100.00%)	K8O64_05210 (100.00%)	K8O65_05205 (100.00%)
936	peptide chain release factor 3	B9T54_RS05895	K8O67_05165 (100.00%)	K8O66_05205 (100.00%)	K8O64_05215 (100.00%)	K8O65_05210 (100.00%)
937	hypothetical protein	B9T54_RS05905	K8O67_05170 (100.00%)	K8O66_05210 (100.00%)	K8O64_05220 (100.00%)	K8O65_05215 (100.00%)
938	histidine kinase	B9T54_RS05910	K8O67_05175 (100.00%)	K8O66_05215 (100.00%)	K8O64_05225 (100.00%)	K8O65_05220 (100.00%)
939	hypothetical protein	B9T54_RS05915
940	histidine kinase	B9T54_RS05920	K8O67_05180 (100.00%)	K8O66_05220 (100.00%)	K8O64_05230 (100.00%)	K8O65_05225 (100.00%)
941	4Fe-4S dicluster domain-containing protein	B9T54_RS05925	K8O67_05185 (100.00%)	K8O66_05225 (100.00%)	K8O64_05235 (100.00%)	K8O65_05230 (100.00%)
942	WGR domain-containing protein	B9T54_RS05930	K8O67_05190 (100.00%)	K8O66_05230 (100.00%)	K8O64_05240 (100.00%)	K8O65_05235 (100.00%)
943	leucine-rich repeat domain-containing protein	B9T54_RS05940	K8O67_05200 (100.00%)	K8O66_05240 (100.00%)	K8O64_05250 (100.00%)	K8O65_05245 (100.00%)
944	dehypoxanthine futalosine cyclase	B9T54_RS05950	K8O67_05205 (100.00%)	K8O66_05245 (100.00%)	K8O64_05255 (100.00%)	K8O65_05250 (100.00%)
945	hypothetical protein	B9T54_RS05955	K8O67_05210 (100.00%)	K8O66_05250 (100.00%)	K8O64_05260 (100.00%)	K8O65_05255 (100.00%)
946	GGDEF domain-containing protein	B9T54_RS05960	K8O67_05215 (100.00%)	K8O66_05255 (100.00%)	K8O64_05265 (100.00%)	K8O65_05260 (100.00%)
947	hypothetical protein	B9T54_RS05965	K8O67_05220 (100.00%)	K8O66_05260 (100.00%)	K8O64_05270 (100.00%)	K8O65_05265 (100.00%)
948	HAD family hydrolase	B9T54_RS05970	K8O67_05225 (100.00%)	K8O66_05265 (100.00%)	K8O64_05275 (100.00%)	K8O65_05270 (100.00%)
949	KamA family radical SAM protein	B9T54_RS05975	K8O67_05230 (100.00%)	K8O66_05270 (100.00%)	K8O64_05280 (100.00%)	K8O65_05275 (100.00%)
950	D-alanine--D-alanine ligase	B9T54_RS05980	K8O67_05235 (100.00%)	K8O66_05275 (100.00%)	K8O64_05285 (100.00%)	K8O65_05280 (100.00%)
951	iron-containing redox enzyme family protein	B9T54_RS05985	K8O67_05240 (100.00%)	K8O66_05280 (100.00%)	K8O64_05290 (100.00%)	K8O65_05285 (100.00%)
952	DUF393 domain-containing protein	B9T54_RS05990	K8O67_05245 (100.00%)	K8O66_05285 (100.00%)	K8O64_05295 (100.00%)	K8O65_05290 (100.00%)
953	PAS domain S-box protein	B9T54_RS05995	K8O67_05250 (100.00%)	K8O66_05290 (100.00%)	K8O64_05300 (100.00%)	K8O65_05295 (100.00%)
954	hypothetical protein	B9T54_RS06000	K8O67_05255 (100.00%)	K8O66_05295 (100.00%)	K8O64_05305 (100.00%)	K8O65_05300 (100.00%)
955	DUF2079 domain-containing protein	B9T54_RS06005	K8O67_05260 (100.00%)	K8O66_05300 (100.00%)	K8O64_05310 (100.00%)	K8O65_05305 (100.00%)
956	DUF1761 domain-containing protein	B9T54_RS06015	K8O67_05270 (100.00%)	K8O66_05310 (100.00%)	K8O64_05320 (100.00%)	K8O65_05315 (100.00%)
957	hypothetical protein	B9T54_RS19000
958	FecR domain-containing protein	B9T54_RS06020
959	hypothetical protein	B9T54_RS06025	K8O67_05280 (100.00%)	K8O66_05320 (100.00%)	K8O64_05330 (100.00%)	K8O65_05325 (100.00%)
960	hypothetical protein	B9T54_RS19005	K8O67_05285 (100.00%)	K8O66_05325 (98.57%)	K8O64_05335 (100.00%)	K8O65_05330 (98.57%)
961	hypothetical protein	B9T54_RS06040	K8O67_05295 (100.00%)	K8O66_05335 (100.00%)	K8O64_05345 (100.00%)	K8O65_05340 (100.00%)
962	peptide permease	B9T54_RS06050	K8O67_05300 (100.00%)	K8O66_05340 (100.00%)	K8O64_05350 (100.00%)	K8O65_05345 (100.00%)
963	prolipoprotein diacylglyceryl transferase	B9T54_RS06055	K8O67_05305 (100.00%)	K8O66_05345 (100.00%)	K8O64_05355 (100.00%)	K8O65_05350 (100.00%)
964	M23 family metallopeptidase	B9T54_RS06070	K8O67_05310 (100.00%)	K8O66_05350 (100.00%)	K8O64_05360 (100.00%)	K8O65_05355 (100.00%)
965	polynucleotide adenylyltransferase PcnB	B9T54_RS06075	K8O67_05315 (100.00%)	K8O66_05355 (100.00%)	K8O64_05365 (100.00%)	K8O65_05360 (100.00%)
966	hypothetical protein	B9T54_RS06080
967	single-stranded-DNA-specific exonuclease RecJ	B9T54_RS06085	K8O67_05320 (100.00%)	K8O66_05360 (100.00%)	K8O64_05370 (100.00%)	K8O65_05365 (100.00%)
968	polymer-forming cytoskeletal protein	B9T54_RS06090	K8O67_05325 (100.00%)	K8O66_05365 (100.00%)	K8O64_05375 (100.00%)	K8O65_05370 (100.00%)
969	Holliday junction DNA helicase RuvA	B9T54_RS06095	K8O67_05330 (100.00%)	K8O66_05370 (100.00%)	K8O64_05380 (100.00%)	K8O65_05375 (100.00%)
970	IS110 family transposase	B9T54_RS06105
971	site-specific DNA-methyltransferase	B9T54_RS06120	K8O67_05350 (100.00%)	K8O66_05390 (100.00%)	K8O64_05400 (100.00%)	K8O65_05395 (100.00%)
972	hypothetical protein	B9T54_RS06125
973	CDP-diacylglycerol--serine O-phosphatidyltransferase	B9T54_RS06135	K8O67_05355 (100.00%)	K8O66_05395 (100.00%)	K8O64_05405 (100.00%)	K8O65_05400 (100.00%)
974	tRNA (adenosine(37)-N6)-threonylcarbamoyltransferase complex transferase subunit TsaD	B9T54_RS06140	K8O67_05360 (100.00%)	K8O66_05400 (100.00%)	K8O64_05410 (100.00%)	K8O65_05405 (100.00%)
975	S41 family peptidase	B9T54_RS06145	K8O67_05365 (100.00%)	K8O66_05405 (100.00%)	K8O64_05415 (100.00%)	K8O65_05410 (100.00%)
976	hypothetical protein	B9T54_RS06150	K8O67_05370 (100.00%)	K8O66_05410 (100.00%)	K8O64_05420 (100.00%)	K8O65_05415 (100.00%)
977	transcriptional repressor LexA	B9T54_RS06155	K8O67_05375 (100.00%)	K8O66_05415 (100.00%)	K8O64_05425 (100.00%)	K8O65_05420 (100.00%)
978	hypothetical protein	B9T54_RS19010	K8O67_05380 (100.00%)	K8O66_05420 (100.00%)	K8O64_05430 (100.00%)	K8O65_05425 (100.00%)
979	IS110 family transposase	B9T54_RS06165
980	DUF4256 domain-containing protein	B9T54_RS06180	K8O67_05400 (100.00%)	K8O66_05440 (100.00%)	K8O64_05450 (100.00%)	K8O65_05445 (100.00%)
981	DUF4395 domain-containing protein	B9T54_RS06185	K8O67_05405 (100.00%)	K8O66_05445 (100.00%)	K8O64_05455 (100.00%)	K8O65_05450 (100.00%)
982	IS3 family transposase	B9T54_RS06190	K8O67_05410 (100.00%)	K8O66_05450 (100.00%)	K8O64_05460 (100.00%)	K8O65_05455 (100.00%)
983	efflux RND transporter permease subunit	B9T54_RS06200	K8O67_05415 (100.00%)	K8O66_05455 (100.00%)	K8O64_05465 (100.00%)	K8O65_05460 (100.00%)
984	FAD-dependent thymidylate synthase	B9T54_RS06205	K8O67_05420 (100.00%)	K8O66_05460 (100.00%)	K8O64_05470 (100.00%)	K8O65_05465 (100.00%)
985	amidohydrolase	B9T54_RS06210	K8O67_05425 (100.00%)	K8O66_05465 (100.00%)	K8O64_05475 (100.00%)	K8O65_05470 (100.00%)
986	hypothetical protein	B9T54_RS06220	K8O67_05435 (100.00%)	K8O66_05475 (100.00%)	K8O64_05485 (100.00%)	K8O65_05480 (100.00%)
987	hypothetical protein	B9T54_RS06225	K8O67_05440 (100.00%)	K8O66_05480 (100.00%)	K8O64_05490 (100.00%)	K8O65_05485 (100.00%)
988	DNA methylase	B9T54_RS06230	K8O67_05445 (100.00%)	K8O66_05485 (100.00%)	K8O64_05495 (100.00%)	K8O65_05490 (100.00%)
989	RNA-directed DNA polymerase	B9T54_RS06235	K8O67_05450 (100.00%)	K8O66_05490 (100.00%)	K8O64_05500 (100.00%)	K8O65_05495 (100.00%)
990	helix-turn-helix transcriptional regulator	B9T54_RS06240	K8O67_05455 (100.00%)	K8O66_05495 (100.00%)	K8O64_05505 (100.00%)	K8O65_05500 (100.00%)
991	helix-turn-helix transcriptional regulator	B9T54_RS06245	K8O67_05460 (100.00%)	K8O66_05500 (100.00%)	K8O64_05510 (100.00%)	K8O65_05505 (100.00%)
992	helix-turn-helix transcriptional regulator	B9T54_RS06250	K8O67_05465 (100.00%)	K8O66_05505 (100.00%)	K8O64_05515 (100.00%)	K8O65_05510 (100.00%)
993	transposase	B9T54_RS06255
994	flagellar basal-body rod protein FlgG	B9T54_RS06260	K8O67_05480 (100.00%)	K8O66_05515 (100.00%)	K8O64_05525 (100.00%)	K8O65_05520 (100.00%)
995	flagellar basal body P-ring formation protein FlgA	B9T54_RS06265	K8O67_05485 (100.00%)	K8O66_05520 (100.00%)	K8O64_05530 (100.00%)	K8O65_05525 (100.00%)
996	flagellar L-ring protein FlgH	B9T54_RS06270	K8O67_05490 (99.57%)	K8O66_05525 (99.57%)	K8O64_05535 (99.57%)	K8O65_05530 (99.57%)
997	flagellar basal body P-ring protein FlgI	B9T54_RS06275	K8O67_05495 (100.00%)	K8O66_05530 (100.00%)	K8O64_05540 (100.00%)	K8O65_05535 (100.00%)
998	cell division protein	B9T54_RS06280	K8O67_05500 (100.00%)	K8O66_05535 (100.00%)	K8O64_05545 (100.00%)	K8O65_05540 (100.00%)
999	hypothetical protein	B9T54_RS06290
1000	YihY family inner membrane protein	B9T54_RS06295
1001	class I SAM-dependent methyltransferase	B9T54_RS06300	K8O67_05510 (100.00%)	K8O66_05545 (100.00%)	K8O64_05555 (100.00%)	K8O65_05550 (100.00%)
1002	class I SAM-dependent methyltransferase	B9T54_RS06305	K8O67_05515 (100.00%)	K8O66_05550 (100.00%)	K8O64_05560 (100.00%)	K8O65_05555 (100.00%)
1003	ATP-grasp domain-containing protein	B9T54_RS06310	K8O67_05520 (100.00%)	K8O66_05555 (100.00%)	K8O64_05565 (100.00%)	K8O65_05560 (100.00%)
1004	hypothetical protein	B9T54_RS06330		K8O66_05565 (100.00%)	K8O64_05575 (100.00%)	K8O65_05570 (100.00%)
1005	hypothetical protein	B9T54_RS06340
1006	hypothetical protein	B9T54_RS06345
1007	SIMPL domain-containing protein	B9T54_RS06360	K8O67_05545 (99.52%)	K8O66_05585 (99.52%)	K8O64_05595 (99.52%)	K8O65_05590 (99.52%)
1008	chaperonin GroEL	B9T54_RS06365	K8O67_05550 (100.00%)	K8O66_05590 (100.00%)	K8O64_05600 (100.00%)	K8O65_05595 (100.00%)
1009	co-chaperone GroES	B9T54_RS06370	K8O67_05555 (100.00%)	K8O66_05595 (100.00%)	K8O64_05605 (100.00%)	K8O65_05600 (100.00%)
1010	YiiX family permuted papain-like enzyme	B9T54_RS06375	K8O67_05560 (100.00%)	K8O66_05600 (100.00%)	K8O64_05610 (100.00%)	K8O65_05605 (100.00%)
1011	hypothetical protein	B9T54_RS06385	K8O67_05565 (100.00%)	K8O66_05605 (100.00%)	K8O64_05615 (100.00%)	K8O65_05610 (100.00%)
1012	IS110 family transposase	B9T54_RS06395
1013	IS4 family transposase	B9T54_RS06400	K8O67_05580 (99.53%)	K8O66_05620 (99.53%)	K8O64_05630 (99.53%)	K8O65_05625 (99.53%)
1014	adenylate/guanylate cyclase domain-containing protein	B9T54_RS06405	K8O67_05585 (100.00%)	K8O66_05625 (100.00%)	K8O64_05635 (100.00%)	K8O65_05630 (100.00%)
1015	oxidoreductase	B9T54_RS06410	K8O67_05590 (100.00%)	K8O66_05630 (100.00%)	K8O64_05640 (100.00%)	K8O65_05635 (100.00%)
1016	transporter	B9T54_RS06420	K8O67_05600 (100.00%)	K8O66_05640 (100.00%)	K8O64_05650 (100.00%)	K8O65_05645 (100.00%)
1017	flagellar protein FlbB	B9T54_RS06425	K8O67_05605 (100.00%)	K8O66_05645 (100.00%)	K8O64_05655 (100.00%)	K8O65_05650 (100.00%)
1018	flagellar export protein FliJ	B9T54_RS06435	K8O67_05610 (100.00%)	K8O66_05650 (100.00%)	K8O64_05660 (100.00%)	K8O65_05655 (100.00%)
1019	flagellar protein export ATPase FliI	B9T54_RS06440	K8O67_05615 (100.00%)	K8O66_05655 (100.00%)	K8O64_05665 (100.00%)	K8O65_05660 (100.00%)
1020	flagellar assembly protein FliH	B9T54_RS06450	K8O67_05620 (100.00%)	K8O66_05660 (100.00%)	K8O64_05670 (100.00%)	K8O65_05665 (100.00%)
1021	FliG protein	B9T54_RS06455	K8O67_05625 (100.00%)	K8O66_05665 (100.00%)	K8O64_05675 (100.00%)	K8O65_05670 (100.00%)
1022	flagellar basal body M-ring protein FliF	B9T54_RS06460	K8O67_05630 (100.00%)	K8O66_05670 (100.00%)	K8O64_05680 (100.00%)	K8O65_05675 (100.00%)
1023	IS4 family transposase	B9T54_RS06470	K8O67_05635 (99.76%)	K8O66_05675 (99.76%)	K8O64_05685 (99.76%)	K8O65_05680 (99.76%)
1024	hypothetical protein	B9T54_RS06475	K8O67_05640 (100.00%)	K8O66_05680 (100.00%)	K8O64_05690 (100.00%)	K8O65_05685 (100.00%)
1025	hypothetical protein	B9T54_RS06485
1026	hypothetical protein	B9T54_RS06495	K8O67_05660 (100.00%)	K8O66_05705 (100.00%)	K8O64_05710 (100.00%)	K8O65_05705 (100.00%)
1027	peptidoglycan DD-metalloendopeptidase family protein	B9T54_RS06500	K8O67_05665 (100.00%)	K8O66_05710 (100.00%)	K8O64_05715 (100.00%)	K8O65_05710 (100.00%)
1028	N-acetyl neuraminic (sialic) acid synthetase	B9T54_RS06505	K8O67_05670 (100.00%)	K8O66_05715 (100.00%)	K8O64_05720 (100.00%)	K8O65_05715 (100.00%)
1029	alkaline phosphatase family protein	B9T54_RS06510	K8O67_05675 (100.00%)	K8O66_05720 (100.00%)	K8O64_05725 (100.00%)	K8O65_05720 (100.00%)
1030	ferrous iron transport protein B	B9T54_RS06515	K8O67_05680 (100.00%)	K8O66_05725 (100.00%)	K8O64_05730 (100.00%)	K8O65_05725 (100.00%)
1031	ferrous iron transport protein A	B9T54_RS06520	K8O67_05685 (100.00%)	K8O66_05730 (100.00%)	K8O64_05735 (100.00%)	K8O65_05730 (100.00%)
1032	AarF/ABC1/UbiB kinase family protein	B9T54_RS06525	K8O67_05690 (100.00%)	K8O66_05735 (100.00%)	K8O64_05740 (100.00%)	K8O65_05735 (100.00%)
1033	helicase	B9T54_RS06530	K8O67_05695 (100.00%)	K8O66_05740 (100.00%)	K8O64_05745 (100.00%)	K8O65_05740 (100.00%)
1034	hypothetical protein	B9T54_RS06535	K8O67_05700 (100.00%)	K8O66_05745 (100.00%)	K8O64_05750 (100.00%)	K8O65_05745 (100.00%)
1035	methyl-accepting chemotaxis protein	B9T54_RS06540	K8O67_05705 (100.00%)	K8O66_05750 (100.00%)	K8O64_05755 (100.00%)	K8O65_05750 (100.00%)
1036	tetratricopeptide repeat protein	B9T54_RS06545	K8O67_05710 (100.00%)	K8O66_05755 (100.00%)	K8O64_05760 (100.00%)	K8O65_05755 (100.00%)
1037	biosynthetic-type acetolactate synthase large subunit	B9T54_RS06555	K8O67_05715 (100.00%)	K8O66_05760 (100.00%)	K8O64_05765 (100.00%)	K8O65_05760 (100.00%)
1038	acetolactate synthase small subunit	B9T54_RS06560	K8O67_05720 (100.00%)	K8O66_05765 (100.00%)	K8O64_05770 (100.00%)	K8O65_05765 (100.00%)
1039	acyl-CoA thioesterase	B9T54_RS06565	K8O67_05725 (100.00%)	K8O66_05770 (100.00%)	K8O64_05775 (100.00%)	K8O65_05770 (100.00%)
1040	radical SAM family heme chaperone HemW	B9T54_RS06570	K8O67_05730 (100.00%)	K8O66_05775 (100.00%)	K8O64_05780 (100.00%)	K8O65_05775 (100.00%)
1041	glycoside hydrolase family 3 protein	B9T54_RS06575	K8O67_05735 (100.00%)	K8O66_05780 (100.00%)	K8O64_05785 (100.00%)	K8O65_05780 (100.00%)
1042	arylesterase	B9T54_RS06580	K8O67_05740 (100.00%)	K8O66_05785 (100.00%)	K8O64_05790 (100.00%)	K8O65_05785 (100.00%)
1043	trigger factor	B9T54_RS06590	K8O67_05750 (100.00%)	K8O66_05795 (100.00%)	K8O64_05800 (100.00%)	K8O65_05795 (100.00%)
1044	ATP-dependent Clp endopeptidase proteolytic subunit ClpP	B9T54_RS06595	K8O67_05755 (100.00%)	K8O66_05800 (100.00%)	K8O64_05805 (100.00%)	K8O65_05800 (100.00%)
1045	ATP-dependent Clp protease ATP-binding subunit ClpX	B9T54_RS06600	K8O67_05760 (100.00%)	K8O66_05805 (100.00%)	K8O64_05810 (100.00%)	K8O65_05805 (100.00%)
1046	DUF262 domain-containing protein	B9T54_RS06605
1047	DUF262 domain-containing protein	B9T54_RS06610
1048	inorganic phosphate transporter	B9T54_RS06615	K8O67_05770 (100.00%)	K8O66_05815 (100.00%)	K8O64_05820 (100.00%)	K8O65_05815 (100.00%)
1049	serine/threonine protein kinase	B9T54_RS06620
1050	IS110 family transposase	B9T54_RS06630
1051	class I fructose-bisphosphate aldolase	B9T54_RS06635	K8O67_05785 (100.00%)	K8O66_05830 (100.00%)	K8O64_05840 (100.00%)	K8O65_05835 (100.00%)
1052	cysteine synthase A	B9T54_RS06640	K8O67_05790 (100.00%)	K8O66_05835 (100.00%)	K8O64_05845 (100.00%)	K8O65_05840 (100.00%)
1053	hypothetical protein	B9T54_RS06660	K8O67_05815 (100.00%)	K8O66_05860 (100.00%)	K8O64_05870 (100.00%)	K8O65_05865 (100.00%)
1054	sensor histidine kinase	B9T54_RS06665
1055	hypothetical protein	B9T54_RS06670
1056	plastocyanin	B9T54_RS06690	K8O67_05835 (100.00%)	K8O66_05880 (100.00%)	K8O64_05890 (100.00%)	K8O65_05885 (100.00%)
1057	phospholipase	B9T54_RS06695	K8O67_05840 (100.00%)	K8O66_05885 (100.00%)	K8O64_05895 (100.00%)	K8O65_05890 (100.00%)
1058	multicopper oxidase domain-containing protein	B9T54_RS06700	K8O67_05845 (100.00%)	K8O66_05890 (100.00%)	K8O64_05900 (100.00%)	K8O65_05895 (100.00%)
1059	SCO family protein	B9T54_RS06705	K8O67_05850 (100.00%)	K8O66_05895 (100.00%)	K8O64_05905 (100.00%)	K8O65_05900 (100.00%)
1060	DMT family protein	B9T54_RS06710	K8O67_05855 (100.00%)	K8O66_05900 (100.00%)	K8O64_05910 (100.00%)	K8O65_05905 (100.00%)
1061	Hsp20/alpha crystallin family protein	B9T54_RS06715	K8O67_05860 (100.00%)	K8O66_05905 (100.00%)	K8O64_05915 (100.00%)	K8O65_05910 (100.00%)
1062	Hsp20/alpha crystallin family protein	B9T54_RS06720	K8O67_05865 (100.00%)	K8O66_05910 (100.00%)	K8O64_05920 (100.00%)	K8O65_05915 (100.00%)
1063	hypothetical protein	B9T54_RS06725	K8O67_05870 (100.00%)	K8O66_05915 (100.00%)	K8O64_05925 (100.00%)	K8O65_05920 (100.00%)
1064	hypothetical protein	B9T54_RS06735	K8O67_05875 (100.00%)	K8O66_05920 (100.00%)	K8O64_05930 (100.00%)	K8O65_05925 (100.00%)
1065	MarR family EPS-associated transcriptional regulator	B9T54_RS06745	K8O67_05880 (100.00%)	K8O66_05925 (100.00%)	K8O64_05935 (100.00%)	K8O65_05930 (100.00%)
1066	GDP-L-fucose synthase	B9T54_RS06750	K8O67_05885 (100.00%)	K8O66_05930 (100.00%)	K8O64_05940 (100.00%)	K8O65_05935 (100.00%)
1067	iron-containing alcohol dehydrogenase	B9T54_RS06755	K8O67_05890 (100.00%)	K8O66_05935 (100.00%)	K8O64_05945 (100.00%)	K8O65_05940 (100.00%)
1068	glycosyltransferase family 2 protein	B9T54_RS06760	K8O67_05895 (100.00%)	K8O66_05940 (100.00%)	K8O64_05950 (100.00%)	K8O65_05945 (100.00%)
1069	NeuB family protein	B9T54_RS06765	K8O67_05900 (100.00%)	K8O66_05945 (100.00%)	K8O64_05955 (100.00%)	K8O65_05950 (100.00%)
1070	NTP transferase domain-containing protein	B9T54_RS06770	K8O67_05905 (100.00%)	K8O66_05950 (100.00%)	K8O64_05960 (100.00%)	K8O65_05955 (100.00%)
1071	hypothetical protein	B9T54_RS19020
1072	carbamoyltransferase	B9T54_RS06780	K8O67_05915 (100.00%)	K8O66_05960 (100.00%)	K8O64_05970 (100.00%)	K8O65_05965 (100.00%)
1073	DegT/DnrJ/EryC1/StrS family aminotransferase	B9T54_RS06785	K8O67_05920 (100.00%)	K8O66_05965 (100.00%)	K8O64_05975 (100.00%)	K8O65_05970 (100.00%)
1074	carbamoyltransferase	B9T54_RS06790	K8O67_05925 (100.00%)	K8O66_05970 (100.00%)	K8O64_05980 (100.00%)	K8O65_05975 (100.00%)
1075	Gfo/Idh/MocA family oxidoreductase	B9T54_RS06795	K8O67_05930 (100.00%)	K8O66_05975 (100.00%)	K8O64_05985 (100.00%)	K8O65_05980 (100.00%)
1076	DegT/DnrJ/EryC1/StrS family aminotransferase	B9T54_RS06800	K8O67_05935 (100.00%)	K8O66_05980 (100.00%)	K8O64_05990 (100.00%)	K8O65_05985 (100.00%)
1077	hypothetical protein	B9T54_RS06805	K8O67_05940 (100.00%)	K8O66_05985 (100.00%)	K8O64_05995 (100.00%)	K8O65_05990 (100.00%)
1078	GNAT family N-acetyltransferase	B9T54_RS06810	K8O67_05945 (100.00%)	K8O66_05990 (100.00%)	K8O64_06000 (100.00%)	K8O65_05995 (100.00%)
1079	zinc-binding alcohol dehydrogenase	B9T54_RS06815	K8O67_05950 (99.71%)	K8O66_05995 (99.71%)	K8O64_06005 (99.71%)	K8O65_06000 (99.71%)
1080	Gfo/Idh/MocA family oxidoreductase	B9T54_RS06820	K8O67_05955 (100.00%)	K8O66_06000 (100.00%)	K8O64_06010 (100.00%)	K8O65_06005 (100.00%)
1081	class I SAM-dependent methyltransferase	B9T54_RS06825	K8O67_05960 (100.00%)	K8O66_06005 (100.00%)	K8O64_06015 (100.00%)	K8O65_06010 (100.00%)
1082	class I SAM-dependent methyltransferase	B9T54_RS06830	K8O67_05965 (100.00%)	K8O66_06010 (100.00%)	K8O64_06020 (100.00%)	K8O65_06015 (100.00%)
1083	DUF4910 domain-containing protein	B9T54_RS06835	K8O67_05970 (100.00%)	K8O66_06015 (100.00%)	K8O64_06025 (100.00%)	K8O65_06020 (100.00%)
1084	glycosyltransferase family protein	B9T54_RS06840	K8O67_05975 (100.00%)	K8O66_06020 (100.00%)	K8O64_06030 (100.00%)	K8O65_06025 (100.00%)
1085	hypothetical protein	B9T54_RS06845	K8O67_05980 (100.00%)	K8O66_06025 (100.00%)	K8O64_06035 (100.00%)	K8O65_06030 (100.00%)
1086	SDR family oxidoreductase	B9T54_RS06850	K8O67_05985 (100.00%)	K8O66_06030 (100.00%)	K8O64_06040 (100.00%)	K8O65_06035 (100.00%)
1087	aldo/keto reductase	B9T54_RS06855	K8O67_05990 (100.00%)	K8O66_06035 (100.00%)	K8O64_06045 (100.00%)	K8O65_06040 (100.00%)
1088	acetylneuraminic acid synthetase	B9T54_RS06860	K8O67_05995 (100.00%)	K8O66_06040 (100.00%)	K8O64_06050 (100.00%)	K8O65_06045 (100.00%)
1089	hypothetical protein	B9T54_RS06865	K8O67_06000 (100.00%)	K8O66_06045 (100.00%)	K8O64_06055 (100.00%)	K8O65_06050 (100.00%)
1090	glycosyl transferase	B9T54_RS06870	K8O67_06005 (99.27%)	K8O66_06050 (99.27%)	K8O64_06060 (99.27%)	K8O65_06055 (99.27%)
1091	WbqC family protein	B9T54_RS06875	K8O67_06010 (100.00%)	K8O66_06055 (100.00%)	K8O64_06065 (100.00%)	K8O65_06060 (100.00%)
1092	DegT/DnrJ/EryC1/StrS family aminotransferase	B9T54_RS06880	K8O67_06015 (100.00%)	K8O66_06060 (100.00%)	K8O64_06070 (100.00%)	K8O65_06065 (100.00%)
1093	ATP-binding cassette domain-containing protein	B9T54_RS06885	K8O67_06020 (100.00%)	K8O66_06065 (100.00%)	K8O64_06075 (100.00%)	K8O65_06070 (100.00%)
1094	putative sugar O-methyltransferase	B9T54_RS06890	K8O67_06025 (100.00%)	K8O66_06070 (100.00%)	K8O64_06080 (100.00%)	K8O65_06075 (100.00%)
1095	transferase	B9T54_RS06895	K8O67_06030 (100.00%)	K8O66_06075 (100.00%)	K8O64_06085 (100.00%)	K8O65_06080 (100.00%)
1096	6-phosphogluconolactonase	B9T54_RS06900	K8O67_06035 (100.00%)	K8O66_06080 (100.00%)	K8O64_06090 (100.00%)	K8O65_06085 (100.00%)
1097	FkbM family methyltransferase	B9T54_RS06905	K8O67_06040 (100.00%)	K8O66_06085 (100.00%)	K8O64_06095 (100.00%)	K8O65_06090 (100.00%)
1098	SIS domain-containing protein	B9T54_RS06910	K8O67_06045 (100.00%)	K8O66_06090 (100.00%)	K8O64_06100 (100.00%)	K8O65_06095 (100.00%)
1099	2%2C4-dihydroxyhept-2-ene-1%2C7-dioic acid aldolase	B9T54_RS06915	K8O67_06050 (100.00%)	K8O66_06095 (100.00%)	K8O64_06105 (100.00%)	K8O65_06100 (100.00%)
1100	3-deoxy-manno-octulosonate cytidylyltransferase	B9T54_RS06920	K8O67_06055 (100.00%)	K8O66_06100 (100.00%)	K8O64_06110 (100.00%)	K8O65_06105 (100.00%)
1101	Gfo/Idh/MocA family oxidoreductase	B9T54_RS06925	K8O67_06060 (100.00%)	K8O66_06105 (100.00%)	K8O64_06115 (100.00%)	K8O65_06110 (100.00%)
1102	inositol monophosphatase	B9T54_RS06930	K8O67_06065 (100.00%)	K8O66_06110 (100.00%)	K8O64_06120 (100.00%)	K8O65_06115 (100.00%)
1103	IS110 family transposase	B9T54_RS06940	K8O67_06070 (100.00%)	K8O66_06115 (100.00%)	K8O64_06125 (100.00%)	K8O65_06120 (100.00%)
1104	putative sugar O-methyltransferase	B9T54_RS06945	K8O67_06075 (100.00%)	K8O66_06120 (100.00%)	K8O64_06130 (100.00%)	K8O65_06125 (100.00%)
1105	hypothetical protein	B9T54_RS06950	K8O67_06080 (100.00%)	K8O66_06125 (100.00%)	K8O64_06135 (100.00%)	K8O65_06130 (100.00%)
1106	hypothetical protein	B9T54_RS06955	K8O67_06085 (100.00%)	K8O66_06130 (100.00%)	K8O64_06140 (100.00%)	K8O65_06135 (100.00%)
1107	FkbM family methyltransferase	B9T54_RS06960	K8O67_06090 (100.00%)	K8O66_06135 (100.00%)	K8O64_06145 (100.00%)	K8O65_06140 (100.00%)
1108	methyltransferase domain-containing protein	B9T54_RS06965	K8O67_06095 (100.00%)	K8O66_06140 (100.00%)	K8O64_06150 (100.00%)	K8O65_06145 (100.00%)
1109	phosphoglycerate dehydrogenase	B9T54_RS06970	K8O67_06100 (100.00%)	K8O66_06145 (100.00%)	K8O64_06155 (100.00%)	K8O65_06150 (100.00%)
1110	hypothetical protein	B9T54_RS06975	K8O67_06105 (100.00%)	K8O66_06150 (100.00%)	K8O64_06160 (100.00%)	K8O65_06155 (100.00%)
1111	glycosyltransferase	B9T54_RS06980	K8O67_06110 (100.00%)	K8O66_06155 (100.00%)	K8O64_06165 (100.00%)	K8O65_06160 (100.00%)
1112	N-acetyl sugar amidotransferase	B9T54_RS06985	K8O67_06115 (100.00%)	K8O66_06160 (100.00%)	K8O64_06170 (100.00%)	K8O65_06165 (100.00%)
1113	imidazole glycerol phosphate synthase subunit HisH	B9T54_RS06990	K8O67_06120 (100.00%)	K8O66_06165 (100.00%)	K8O64_06175 (100.00%)	K8O65_06170 (100.00%)
1114	imidazole glycerol phosphate synthase subunit HisF	B9T54_RS06995	K8O67_06125 (100.00%)	K8O66_06170 (100.00%)	K8O64_06180 (100.00%)	K8O65_06175 (100.00%)
1115	glycosyltransferase family 4 protein	B9T54_RS07000	K8O67_06130 (100.00%)	K8O66_06175 (100.00%)	K8O64_06185 (100.00%)	K8O65_06180 (100.00%)
1116	SDR family NAD(P)-dependent oxidoreductase	B9T54_RS07005	K8O67_06135 (100.00%)	K8O66_06180 (100.00%)	K8O64_06190 (100.00%)	K8O65_06185 (100.00%)
1117	NTP transferase domain-containing protein	B9T54_RS07010	K8O67_06140 (100.00%)	K8O66_06185 (100.00%)	K8O64_06195 (100.00%)	K8O65_06190 (100.00%)
1118	NAD(P)-dependent oxidoreductase	B9T54_RS07015	K8O67_06145 (100.00%)	K8O66_06190 (100.00%)	K8O64_06200 (100.00%)	K8O65_06195 (100.00%)
1119	SDR family oxidoreductase	B9T54_RS07020	K8O67_06150 (100.00%)	K8O66_06195 (100.00%)	K8O64_06205 (100.00%)	K8O65_06200 (100.00%)
1120	polysaccharide biosynthesis protein	B9T54_RS07025	K8O67_06155 (100.00%)	K8O66_06200 (100.00%)	K8O64_06210 (100.00%)	K8O65_06205 (100.00%)
1121	UDP-N-acetylglucosamine 2-epimerase (non-hydrolyzing)	B9T54_RS07030	K8O67_06160 (100.00%)	K8O66_06205 (100.00%)	K8O64_06215 (100.00%)	K8O65_06210 (100.00%)
1122	glycosyltransferase family 4 protein	B9T54_RS07035	K8O67_06165 (100.00%)	K8O66_06210 (100.00%)	K8O64_06220 (100.00%)	K8O65_06215 (100.00%)
1123	exopolysaccharide biosynthesis polyprenyl glycosylphosphotransferase	B9T54_RS07040	K8O67_06170 (100.00%)	K8O66_06215 (100.00%)	K8O64_06225 (100.00%)	K8O65_06220 (100.00%)
1124	oligosaccharide repeat unit polymerase	B9T54_RS07045	K8O67_06175 (100.00%)	K8O66_06220 (100.00%)	K8O64_06230 (100.00%)	K8O65_06225 (100.00%)
1125	flippase	B9T54_RS07065	K8O67_06205 (100.00%)	K8O66_06250 (100.00%)	K8O64_06260 (100.00%)	K8O65_06255 (100.00%)
1126	glycosyltransferase family 2 protein	B9T54_RS07070	K8O67_06210 (100.00%)	K8O66_06255 (100.00%)	K8O64_06265 (100.00%)	K8O65_06260 (100.00%)
1127	methyltransferase%2C TIGR04325 family	B9T54_RS07075	K8O67_06215 (100.00%)	K8O66_06260 (100.00%)	K8O64_06270 (100.00%)	K8O65_06265 (100.00%)
1128	glycosyl transferase	B9T54_RS07080	K8O67_06220 (100.00%)	K8O66_06265 (100.00%)	K8O64_06275 (100.00%)	K8O65_06270 (100.00%)
1129	WxcM-like domain-containing protein	B9T54_RS07085	K8O67_06225 (100.00%)	K8O66_06270 (100.00%)	K8O64_06280 (100.00%)	K8O65_06275 (100.00%)
1130	DegT/DnrJ/EryC1/StrS family aminotransferase	B9T54_RS07090	K8O67_06230 (100.00%)	K8O66_06275 (100.00%)	K8O64_06285 (100.00%)	K8O65_06280 (100.00%)
1131	glycosyltransferase	B9T54_RS07100	K8O67_06240 (100.00%)	K8O66_06285 (100.00%)	K8O64_06295 (100.00%)	K8O65_06290 (100.00%)
1132	glycosyltransferase	B9T54_RS07110	K8O67_06245 (100.00%)	K8O66_06290 (100.00%)	K8O64_06300 (100.00%)	K8O65_06295 (100.00%)
1133	dTDP-4-dehydrorhamnose 3%2C5-epimerase	B9T54_RS07115	K8O67_06250 (100.00%)	K8O66_06295 (100.00%)	K8O64_06305 (100.00%)	K8O65_06300 (100.00%)
1134	dTDP-4-dehydrorhamnose reductase	B9T54_RS07120	K8O67_06255 (100.00%)	K8O66_06300 (100.00%)	K8O64_06310 (100.00%)	K8O65_06305 (100.00%)
1135	dTDP-glucose 4%2C6-dehydratase	B9T54_RS07125	K8O67_06260 (100.00%)	K8O66_06305 (100.00%)	K8O64_06315 (100.00%)	K8O65_06310 (100.00%)
1136	glucose-1-phosphate thymidylyltransferase RfbA	B9T54_RS07130	K8O67_06265 (100.00%)	K8O66_06310 (100.00%)	K8O64_06320 (100.00%)	K8O65_06315 (100.00%)
1137	glycosyltransferase family 2 protein	B9T54_RS07135	K8O67_06270 (100.00%)	K8O66_06315 (100.00%)	K8O64_06325 (100.00%)	K8O65_06320 (100.00%)
1138	glycosyltransferase family 2 protein	B9T54_RS07140	K8O67_06275 (100.00%)	K8O66_06320 (100.00%)	K8O64_06330 (100.00%)	K8O65_06325 (100.00%)
1139	glycosyltransferase family 2 protein	B9T54_RS07145	K8O67_06280 (100.00%)	K8O66_06325 (100.00%)	K8O64_06335 (100.00%)	K8O65_06330 (100.00%)
1140	DASS family sodium-coupled anion symporter	B9T54_RS07150	K8O67_06285 (100.00%)	K8O66_06330 (100.00%)	K8O64_06340 (100.00%)	K8O65_06335 (100.00%)
1141	IS110 family transposase	B9T54_RS07170	K8O67_06305 (100.00%)	K8O66_06350 (100.00%)	K8O64_06360 (100.00%)	K8O65_06355 (100.00%)
1142	CapA family protein	B9T54_RS07175	K8O67_06315 (100.00%)	K8O66_06360 (100.00%)	K8O64_06370 (100.00%)	K8O65_06365 (100.00%)
1143	30S ribosomal protein S6	B9T54_RS07180	K8O67_06320 (100.00%)	K8O66_06365 (100.00%)	K8O64_06375 (100.00%)	K8O65_06370 (100.00%)
1144	single-stranded DNA-binding protein	B9T54_RS07185	K8O67_06325 (100.00%)	K8O66_06370 (100.00%)	K8O64_06380 (100.00%)	K8O65_06375 (100.00%)
1145	30S ribosomal protein S18	B9T54_RS07190	K8O67_06330 (100.00%)	K8O66_06375 (100.00%)	K8O64_06385 (100.00%)	K8O65_06380 (100.00%)
1146	50S ribosomal protein L9	B9T54_RS07195	K8O67_06335 (100.00%)	K8O66_06380 (100.00%)	K8O64_06390 (100.00%)	K8O65_06385 (100.00%)
1147	replicative DNA helicase	B9T54_RS07200	K8O67_06340 (100.00%)	K8O66_06385 (100.00%)	K8O64_06395 (100.00%)	K8O65_06390 (100.00%)
1148	aspartate--tRNA ligase	B9T54_RS07205	K8O67_06345 (100.00%)	K8O66_06390 (100.00%)	K8O64_06400 (100.00%)	K8O65_06395 (100.00%)
1149	PhoH family protein	B9T54_RS07210	K8O67_06350 (100.00%)	K8O66_06395 (100.00%)	K8O64_06405 (100.00%)	K8O65_06400 (100.00%)
1150	HDIG domain-containing protein	B9T54_RS07215	K8O67_06355 (100.00%)	K8O66_06400 (100.00%)	K8O64_06410 (100.00%)	K8O65_06405 (100.00%)
1151	rRNA maturation RNase YbeY	B9T54_RS07220	K8O67_06360 (100.00%)	K8O66_06405 (100.00%)	K8O64_06415 (100.00%)	K8O65_06410 (100.00%)
1152	DNA repair protein RecO	B9T54_RS07225	K8O67_06365 (100.00%)	K8O66_06410 (100.00%)	K8O64_06420 (100.00%)	K8O65_06415 (100.00%)
1153	hypothetical protein	B9T54_RS07230	K8O67_06370 (100.00%)	K8O66_06415 (100.00%)	K8O64_06425 (100.00%)	K8O65_06420 (100.00%)
1154	hypothetical protein	B9T54_RS07235
1155	arginine--tRNA ligase	B9T54_RS07240	K8O67_06375 (100.00%)	K8O66_06420 (100.00%)	K8O64_06430 (100.00%)	K8O65_06425 (100.00%)
1156	nicotinamide-nucleotide amidohydrolase family protein	B9T54_RS07245	K8O67_06380 (100.00%)	K8O66_06425 (100.00%)	K8O64_06435 (100.00%)	K8O65_06430 (100.00%)
1157	hypothetical protein	B9T54_RS07250	K8O67_06385 (100.00%)	K8O66_06430 (100.00%)	K8O64_06440 (100.00%)	K8O65_06435 (100.00%)
1158	hypothetical protein	B9T54_RS07255	K8O67_06390 (100.00%)	K8O66_06435 (100.00%)	K8O64_06445 (100.00%)	K8O65_06440 (100.00%)
1159	hypothetical protein	B9T54_RS07265	K8O67_06395 (100.00%)	K8O66_06440 (100.00%)	K8O64_06450 (100.00%)	K8O65_06445 (100.00%)
1160	hypothetical protein	B9T54_RS07270	K8O67_06400 (100.00%)	K8O66_06445 (100.00%)	K8O64_06455 (100.00%)	K8O65_06450 (100.00%)
1161	helix-turn-helix domain-containing protein	B9T54_RS07275
1162	helix-turn-helix transcriptional regulator	B9T54_RS07280	K8O67_06410 (100.00%)	K8O66_06455 (100.00%)	K8O64_06465 (100.00%)	K8O65_06460 (100.00%)
1163	hypothetical protein	B9T54_RS07285	K8O67_06415 (100.00%)	K8O66_06460 (100.00%)	K8O64_06470 (100.00%)	K8O65_06465 (100.00%)
1164	response regulator	B9T54_RS07290	K8O67_06420 (100.00%)	K8O66_06465 (100.00%)	K8O64_06475 (100.00%)	K8O65_06470 (100.00%)
1165	GHKL domain-containing protein	B9T54_RS07295	K8O67_06425 (100.00%)	K8O66_06470 (100.00%)	K8O64_06480 (100.00%)	K8O65_06475 (100.00%)
1166	hypothetical protein	B9T54_RS07300	K8O67_06430 (99.56%)	K8O66_06475 (99.56%)	K8O64_06485 (99.56%)	K8O65_06480 (99.56%)
1167	preprotein translocase subunit SecG	B9T54_RS07305	K8O67_06435 (100.00%)	K8O66_06480 (100.00%)	K8O64_06490 (100.00%)	K8O65_06485 (100.00%)
1168	triose-phosphate isomerase	B9T54_RS07310	K8O67_06440 (100.00%)	K8O66_06485 (100.00%)	K8O64_06495 (100.00%)	K8O65_06490 (100.00%)
1169	phosphoglycerate kinase	B9T54_RS07315	K8O67_06445 (100.00%)	K8O66_06490 (100.00%)	K8O64_06500 (100.00%)	K8O65_06495 (100.00%)
1170	type I glyceraldehyde-3-phosphate dehydrogenase	B9T54_RS07320	K8O67_06450 (100.00%)	K8O66_06495 (100.00%)	K8O64_06505 (100.00%)	K8O65_06500 (100.00%)
1171	hypothetical protein	B9T54_RS07330	K8O67_06455 (100.00%)	K8O66_06500 (100.00%)	K8O64_06510 (100.00%)	K8O65_06505 (100.00%)
1172	response regulator	B9T54_RS07335	K8O67_06460 (100.00%)	K8O66_06505 (100.00%)	K8O64_06515 (100.00%)	K8O65_06510 (100.00%)
1173	signal peptidase I	B9T54_RS07345	K8O67_06470 (100.00%)	K8O66_06515 (100.00%)	K8O64_06525 (100.00%)	K8O65_06520 (100.00%)
1174	gamma carbonic anhydrase family protein	B9T54_RS07350	K8O67_06475 (100.00%)	K8O66_06520 (100.00%)	K8O64_06530 (100.00%)	K8O65_06525 (100.00%)
1175	hypothetical protein	B9T54_RS07355	K8O67_06480 (100.00%)	K8O66_06525 (100.00%)	K8O64_06535 (100.00%)	K8O65_06530 (100.00%)
1176	cysteine synthase A	B9T54_RS07365	K8O67_06485 (100.00%)	K8O66_06530 (100.00%)	K8O64_06540 (100.00%)	K8O65_06535 (100.00%)
1177	type I DNA topoisomerase	B9T54_RS07370	K8O67_06490 (100.00%)	K8O66_06535 (100.00%)	K8O64_06545 (100.00%)	K8O65_06540 (100.00%)
1178	ATP-binding cassette domain-containing protein	B9T54_RS07375	K8O67_06495 (100.00%)	K8O66_06540 (100.00%)	K8O64_06550 (100.00%)	K8O65_06545 (100.00%)
1179	HDOD domain-containing protein	B9T54_RS07380	K8O67_06500 (100.00%)	K8O66_06545 (100.00%)	K8O64_06555 (100.00%)	K8O65_06550 (100.00%)
1180	hypothetical protein	B9T54_RS07385	K8O67_06505 (100.00%)	K8O66_06550 (100.00%)	K8O64_06560 (100.00%)	K8O65_06555 (100.00%)
1181	hypothetical protein	B9T54_RS07390	K8O67_06510 (100.00%)	K8O66_06555 (100.00%)	K8O64_06565 (100.00%)	K8O65_06560 (100.00%)
1182	hypothetical protein	B9T54_RS07395	K8O67_06515 (100.00%)	K8O66_06560 (100.00%)	K8O64_06570 (100.00%)	K8O65_06565 (100.00%)
1183	aspartate 1-decarboxylase	B9T54_RS07400	K8O67_06520 (100.00%)	K8O66_06565 (100.00%)	K8O64_06575 (100.00%)	K8O65_06570 (100.00%)
1184	DUF4065 domain-containing protein	B9T54_RS07405	K8O67_06525 (100.00%)	K8O66_06570 (100.00%)	K8O64_06580 (100.00%)	K8O65_06575 (100.00%)
1185	lipoyl(octanoyl) transferase LipB	B9T54_RS07410	K8O67_06530 (100.00%)	K8O66_06575 (100.00%)	K8O64_06585 (100.00%)	K8O65_06580 (100.00%)
1186	hypothetical protein	B9T54_RS07415	K8O67_06535 (99.72%)	K8O66_06580 (99.72%)	K8O64_06590 (99.72%)	K8O65_06585 (99.72%)
1187	STAS domain-containing protein	B9T54_RS07420	K8O67_06540 (100.00%)	K8O66_06585 (100.00%)	K8O64_06595 (100.00%)	K8O65_06590 (100.00%)
1188	murein biosynthesis integral membrane protein MurJ	B9T54_RS07425	K8O67_06545 (100.00%)	K8O66_06590 (100.00%)	K8O64_06600 (100.00%)	K8O65_06595 (100.00%)
1189	DUF167 domain-containing protein	B9T54_RS07430	K8O67_06550 (100.00%)	K8O66_06595 (100.00%)	K8O64_06605 (100.00%)	K8O65_06600 (100.00%)
1190	hypothetical protein	B9T54_RS07445	K8O67_06560 (100.00%)	K8O66_06605 (100.00%)	K8O64_06615 (100.00%)	K8O65_06610 (100.00%)
1191	hypothetical protein	B9T54_RS07460	K8O67_06565 (100.00%)	K8O66_06610 (100.00%)	K8O64_06620 (100.00%)	K8O65_06615 (100.00%)
1192	MarR family transcriptional regulator	B9T54_RS07475	K8O67_06575 (100.00%)	K8O66_06620 (100.00%)	K8O64_06630 (100.00%)	K8O65_06625 (100.00%)
1193	nuclear transport factor 2 family protein	B9T54_RS07480	K8O67_06580 (100.00%)	K8O66_06625 (100.00%)	K8O64_06635 (100.00%)	K8O65_06630 (100.00%)
1194	hydrolase	B9T54_RS07485	K8O67_06585 (100.00%)	K8O66_06630 (100.00%)	K8O64_06640 (100.00%)	K8O65_06635 (100.00%)
1195	1-acyl-sn-glycerol-3-phosphate acyltransferase	B9T54_RS07490	K8O67_06590 (100.00%)	K8O66_06635 (100.00%)	K8O64_06645 (100.00%)	K8O65_06640 (100.00%)
1196	protein-glutamate O-methyltransferase CheR	B9T54_RS07495	K8O67_06595 (100.00%)	K8O66_06640 (100.00%)	K8O64_06650 (100.00%)	K8O65_06645 (100.00%)
1197	chemotaxis protein CheB	B9T54_RS07500	K8O67_06600 (100.00%)	K8O66_06645 (100.00%)	K8O64_06655 (100.00%)	K8O65_06650 (100.00%)
1198	response regulator	B9T54_RS07505	K8O67_06605 (98.24%)	K8O66_06650 (98.24%)	K8O64_06660 (98.24%)	K8O65_06655 (98.24%)
1199	hybrid sensor histidine kinase/response regulator	B9T54_RS07510	K8O67_06610 (100.00%)	K8O66_06655 (100.00%)	K8O64_06665 (100.00%)	K8O65_06660 (100.00%)
1200	hypothetical protein	B9T54_RS07515	K8O67_06615 (100.00%)	K8O66_06660 (100.00%)	K8O64_06670 (100.00%)	K8O65_06665 (100.00%)
1201	IS4 family transposase	B9T54_RS07520	K8O67_06620 (99.53%)	K8O66_06665 (99.53%)	K8O64_06675 (99.53%)	K8O65_06670 (99.53%)
1202	transcriptional regulator	B9T54_RS07525	K8O67_06625 (100.00%)	K8O66_06670 (100.00%)	K8O64_06680 (100.00%)	K8O65_06675 (100.00%)
1203	IS110 family transposase	B9T54_RS07530
1204	hypothetical protein	B9T54_RS07540	K8O67_06640 (99.71%)	K8O66_06685 (99.71%)	K8O64_06695 (99.71%)	K8O65_06690 (99.71%)
1205	CDP-alcohol phosphatidyltransferase family protein	B9T54_RS07550	K8O67_06650 (100.00%)	K8O66_06695 (100.00%)	K8O64_06705 (100.00%)	K8O65_06700 (100.00%)
1206	IS3 family transposase	B9T54_RS07560	K8O67_06660 (99.74%)	K8O66_06705 (99.74%)	K8O64_06715 (99.74%)	K8O65_06710 (99.74%)
1207	hypothetical protein	B9T54_RS07570	K8O67_06665 (100.00%)	K8O66_06710 (100.00%)	K8O64_06720 (100.00%)	K8O65_06715 (100.00%)
1208	hypothetical protein	B9T54_RS07580	K8O67_06675 (100.00%)	K8O66_06720 (100.00%)	K8O64_06730 (100.00%)	K8O65_06725 (100.00%)
1209	flagellar motor switch protein FliG	B9T54_RS07590	K8O67_06690 (100.00%)	K8O66_06735 (100.00%)	K8O64_06745 (100.00%)	K8O65_06740 (100.00%)
1210	2-oxo acid dehydrogenase subunit E2	B9T54_RS07595	K8O67_06695 (100.00%)	K8O66_06740 (100.00%)	K8O64_06750 (100.00%)	K8O65_06745 (100.00%)
1211	pyruvate dehydrogenase complex E1 component subunit beta	B9T54_RS07600	K8O67_06700 (100.00%)	K8O66_06745 (100.00%)	K8O64_06755 (100.00%)	K8O65_06750 (100.00%)
1212	pyruvate dehydrogenase (acetyl-transferring) E1 component subunit alpha	B9T54_RS07605	K8O67_06705 (100.00%)	K8O66_06750 (100.00%)	K8O64_06760 (100.00%)	K8O65_06755 (100.00%)
1213	response regulator	B9T54_RS07610	K8O67_06710 (100.00%)	K8O66_06755 (100.00%)	K8O64_06765 (100.00%)	K8O65_06760 (100.00%)
1214	two-component system sensor histidine kinase CreC	B9T54_RS07615	K8O67_06715 (100.00%)	K8O66_06760 (100.00%)	K8O64_06770 (100.00%)	K8O65_06765 (100.00%)
1215	hypothetical protein	B9T54_RS07620	K8O67_06720 (100.00%)	K8O66_06765 (100.00%)	K8O64_06775 (100.00%)	K8O65_06770 (100.00%)
1216	cell envelope integrity protein CreD	B9T54_RS07625	K8O67_06725 (100.00%)	K8O66_06770 (100.00%)	K8O64_06780 (100.00%)	K8O65_06775 (100.00%)
1217	hypothetical protein	B9T54_RS07630
1218	flagellin	B9T54_RS07635	K8O67_06730 (100.00%)	K8O66_06775 (100.00%)	K8O64_06785 (100.00%)	K8O65_06780 (100.00%)
1219	hypothetical protein	B9T54_RS07640
1220	flagellin	B9T54_RS07645	K8O67_06735 (100.00%)	K8O66_06780 (100.00%)	K8O64_06790 (100.00%)	K8O65_06785 (100.00%)
1221	hypothetical protein	B9T54_RS07655	K8O67_06740 (100.00%)	K8O66_06785 (100.00%)	K8O64_06795 (100.00%)	K8O65_06790 (100.00%)
1222	lipoprotein LipL46	B9T54_RS07660	K8O67_06745 (100.00%)	K8O66_06790 (100.00%)	K8O64_06800 (100.00%)	K8O65_06795 (100.00%)
1223	DUF1343 domain-containing protein	B9T54_RS07665	K8O67_06750 (100.00%)	K8O66_06795 (100.00%)	K8O64_06805 (100.00%)	K8O65_06800 (100.00%)
1224	hypothetical protein	B9T54_RS07670	K8O67_06755 (100.00%)	K8O66_06800 (100.00%)	K8O64_06810 (100.00%)	K8O65_06805 (100.00%)
1225	DUF2797 domain-containing protein	B9T54_RS07675	K8O67_06760 (100.00%)	K8O66_06805 (100.00%)	K8O64_06815 (100.00%)	K8O65_06810 (100.00%)
1226	M48 family metalloprotease	B9T54_RS07680	K8O67_06765 (100.00%)	K8O66_06810 (100.00%)	K8O64_06820 (100.00%)	K8O65_06815 (100.00%)
1227	DUF2157 domain-containing protein	B9T54_RS07685	K8O67_06770 (100.00%)	K8O66_06815 (100.00%)	K8O64_06825 (100.00%)	K8O65_06820 (100.00%)
1228	GDYXXLXY domain-containing protein	B9T54_RS07690	K8O67_06775 (100.00%)	K8O66_06820 (100.00%)	K8O64_06830 (100.00%)	K8O65_06825 (100.00%)
1229	NAD(P)-dependent oxidoreductase	B9T54_RS07695	K8O67_06780 (100.00%)	K8O66_06825 (100.00%)	K8O64_06835 (100.00%)	K8O65_06830 (100.00%)
1230	MCE family protein	B9T54_RS07700	K8O67_06785 (100.00%)	K8O66_06830 (100.00%)	K8O64_06840 (100.00%)	K8O65_06835 (100.00%)
1231	ABC transporter ATP-binding protein	B9T54_RS07705	K8O67_06790 (100.00%)	K8O66_06835 (100.00%)	K8O64_06845 (100.00%)	K8O65_06840 (100.00%)
1232	ABC transporter permease	B9T54_RS07710	K8O67_06795 (100.00%)	K8O66_06840 (100.00%)	K8O64_06850 (100.00%)	K8O65_06845 (100.00%)
1233	hypothetical protein	B9T54_RS07715	K8O67_06800 (100.00%)	K8O66_06845 (100.00%)	K8O64_06855 (100.00%)	K8O65_06850 (100.00%)
1234	D-alanine--D-alanine ligase	B9T54_RS07720	K8O67_06805 (100.00%)	K8O66_06850 (100.00%)	K8O64_06860 (100.00%)	K8O65_06855 (100.00%)
1235	methionine biosynthesis protein MetW	B9T54_RS07725	K8O67_06810 (100.00%)	K8O66_06855 (100.00%)	K8O64_06865 (100.00%)	K8O65_06860 (100.00%)
1236	homoserine O-acetyltransferase	B9T54_RS07730	K8O67_06815 (100.00%)	K8O66_06860 (100.00%)	K8O64_06870 (100.00%)	K8O65_06865 (100.00%)
1237	hypothetical protein	B9T54_RS07735	K8O67_06820 (100.00%)	K8O66_06865 (100.00%)	K8O64_06875 (100.00%)	K8O65_06870 (100.00%)
1238	16S rRNA (uracil(1498)-N(3))-methyltransferase	B9T54_RS07740	K8O67_06825 (100.00%)	K8O66_06870 (100.00%)	K8O64_06880 (100.00%)	K8O65_06875 (100.00%)
1239	hypothetical protein	B9T54_RS07745	K8O67_06830 (100.00%)	K8O66_06875 (100.00%)	K8O64_06885 (100.00%)	K8O65_06880 (100.00%)
1240	hypothetical protein	B9T54_RS07750	K8O67_06835 (100.00%)	K8O66_06880 (100.00%)	K8O64_06890 (100.00%)	K8O65_06885 (100.00%)
1241	ATP-binding protein	B9T54_RS07755	K8O67_06840 (100.00%)	K8O66_06885 (100.00%)	K8O64_06895 (100.00%)	K8O65_06890 (100.00%)
1242	flagellar motor switch protein FliN	B9T54_RS07760	K8O67_06845 (100.00%)	K8O66_06890 (100.00%)	K8O64_06900 (100.00%)	K8O65_06895 (100.00%)
1243	DNA adenine methylase	B9T54_RS07765	K8O67_06850 (99.65%)	K8O66_06895 (99.65%)	K8O64_06905 (99.65%)	K8O65_06900 (99.65%)
1244	paraslipin	B9T54_RS07770	K8O67_06855 (100.00%)	K8O66_06900 (100.00%)	K8O64_06910 (100.00%)	K8O65_06905 (100.00%)
1245	paraslipin	B9T54_RS07775	K8O67_06860 (100.00%)	K8O66_06905 (100.00%)	K8O64_06915 (100.00%)	K8O65_06910 (100.00%)
1246	NfeD family protein	B9T54_RS07780	K8O67_06865 (100.00%)	K8O66_06910 (100.00%)	K8O64_06920 (100.00%)	K8O65_06915 (100.00%)
1247	heme-binding domain-containing protein	B9T54_RS07785	K8O67_06870 (100.00%)	K8O66_06915 (100.00%)	K8O64_06925 (100.00%)	K8O65_06920 (100.00%)
1248	argininosuccinate lyase	B9T54_RS07790	K8O67_06875 (100.00%)	K8O66_06920 (100.00%)	K8O64_06930 (100.00%)	K8O65_06925 (100.00%)
1249	peptidylprolyl isomerase	B9T54_RS07795	K8O67_06880 (100.00%)	K8O66_06925 (100.00%)	K8O64_06935 (100.00%)	K8O65_06930 (100.00%)
1250	hypothetical protein	B9T54_RS07800	K8O67_06885 (100.00%)	K8O66_06930 (100.00%)	K8O64_06940 (100.00%)	K8O65_06935 (100.00%)
1251	hypothetical protein	B9T54_RS07805	K8O67_06890 (100.00%)	K8O66_06935 (100.00%)	K8O64_06945 (100.00%)	K8O65_06940 (100.00%)
1252	flagellar motor switch protein FliM	B9T54_RS07810	K8O67_06895 (100.00%)	K8O66_06940 (100.00%)	K8O64_06950 (100.00%)	K8O65_06945 (100.00%)
1253	ferredoxin	B9T54_RS07815	K8O67_06900 (100.00%)	K8O66_06945 (100.00%)	K8O64_06955 (100.00%)	K8O65_06950 (100.00%)
1254	sigma factor regulatory protein FecR	B9T54_RS07820	K8O67_06905 (100.00%)	K8O66_06950 (100.00%)	K8O64_06960 (100.00%)	K8O65_06955 (100.00%)
1255	hypothetical protein	B9T54_RS07825	K8O67_06910 (100.00%)	K8O66_06955 (100.00%)	K8O64_06965 (100.00%)	K8O65_06960 (100.00%)
1256	NADPH-dependent 7-cyano-7-deazaguanine reductase QueF	B9T54_RS07830	K8O67_06915 (100.00%)	K8O66_06960 (100.00%)	K8O64_06970 (100.00%)	K8O65_06965 (100.00%)
1257	glutamine-hydrolyzing GMP synthase	B9T54_RS07840	K8O67_06920 (100.00%)	K8O66_06965 (100.00%)	K8O64_06975 (100.00%)	K8O65_06970 (100.00%)
1258	DUF4505 family protein	B9T54_RS07845	K8O67_06925 (100.00%)	K8O66_06970 (100.00%)	K8O64_06980 (100.00%)	K8O65_06975 (100.00%)
1259	O-antigen ligase family protein	B9T54_RS07860	K8O67_06940 (100.00%)	K8O66_06985 (100.00%)	K8O64_06995 (100.00%)	K8O65_06990 (100.00%)
1260	glycosyltransferase family 2 protein	B9T54_RS07865	K8O67_06945 (100.00%)	K8O66_06990 (100.00%)	K8O64_07000 (100.00%)	K8O65_06995 (100.00%)
1261	hypothetical protein	B9T54_RS07870	K8O67_06950 (100.00%)	K8O66_06995 (100.00%)	K8O64_07005 (100.00%)	K8O65_07000 (100.00%)
1262	D-sedoheptulose 7-phosphate isomerase	B9T54_RS07875	K8O67_06955 (100.00%)	K8O66_07000 (100.00%)	K8O64_07010 (100.00%)	K8O65_07005 (100.00%)
1263	ABC transporter ATP-binding protein	B9T54_RS07880	K8O67_06960 (100.00%)	K8O66_07005 (100.00%)	K8O64_07015 (100.00%)	K8O65_07010 (100.00%)
1264	FHA domain-containing protein	B9T54_RS07885	K8O67_06965 (100.00%)	K8O66_07010 (100.00%)	K8O64_07020 (100.00%)	K8O65_07015 (100.00%)
1265	hypothetical protein	B9T54_RS07890
1266	3-isopropylmalate dehydratase large subunit	B9T54_RS07895	K8O67_06970 (100.00%)	K8O66_07015 (100.00%)	K8O64_07025 (100.00%)	K8O65_07020 (100.00%)
1267	3-isopropylmalate dehydratase small subunit	B9T54_RS07900	K8O67_06975 (100.00%)	K8O66_07020 (100.00%)	K8O64_07030 (100.00%)	K8O65_07025 (100.00%)
1268	pyridoxal-phosphate dependent enzyme	B9T54_RS07905	K8O67_06980 (100.00%)	K8O66_07025 (100.00%)	K8O64_07035 (100.00%)	K8O65_07030 (100.00%)
1269	AAA family ATPase	B9T54_RS07910	K8O67_06985 (100.00%)	K8O66_07030 (100.00%)	K8O64_07040 (100.00%)	K8O65_07035 (100.00%)
1270	DUF1109 domain-containing protein	B9T54_RS07915	K8O67_06990 (100.00%)	K8O66_07035 (100.00%)	K8O64_07045 (100.00%)	K8O65_07040 (100.00%)
1271	sigma-70 family RNA polymerase sigma factor	B9T54_RS07920	K8O67_06995 (100.00%)	K8O66_07040 (100.00%)	K8O64_07050 (100.00%)	K8O65_07045 (100.00%)
1272	N-acetyltransferase	B9T54_RS07925	K8O67_07000 (100.00%)	K8O66_07045 (100.00%)	K8O64_07055 (100.00%)	K8O65_07050 (100.00%)
1273	ATP-dependent Clp protease adapter ClpS	B9T54_RS07930	K8O67_07005 (100.00%)	K8O66_07050 (100.00%)	K8O64_07060 (100.00%)	K8O65_07055 (100.00%)
1274	ATP-dependent Clp protease ATP-binding subunit ClpA	B9T54_RS07935	K8O67_07010 (100.00%)	K8O66_07055 (100.00%)	K8O64_07065 (100.00%)	K8O65_07060 (100.00%)
1275	gamma-glutamyltransferase	B9T54_RS07940	K8O67_07015 (100.00%)	K8O66_07060 (100.00%)	K8O64_07070 (100.00%)	K8O65_07065 (100.00%)
1276	glutamate--cysteine ligase	B9T54_RS07945	K8O67_07020 (100.00%)	K8O66_07065 (100.00%)	K8O64_07075 (100.00%)	K8O65_07070 (100.00%)
1277	bifunctional glutamate--cysteine ligase GshA/glutathione synthetase GshB	B9T54_RS07950	K8O67_07025 (100.00%)	K8O66_07070 (100.00%)	K8O64_07080 (100.00%)	K8O65_07075 (100.00%)
1278	glutaredoxin	B9T54_RS07955	K8O67_07030 (100.00%)	K8O66_07075 (100.00%)	K8O64_07085 (100.00%)	K8O65_07080 (100.00%)
1279	Grx4 family monothiol glutaredoxin	B9T54_RS07960	K8O67_07035 (100.00%)	K8O66_07080 (100.00%)	K8O64_07090 (100.00%)	K8O65_07085 (100.00%)
1280	BolA/IbaG family iron-sulfur metabolism protein	B9T54_RS07965	K8O67_07040 (100.00%)	K8O66_07085 (100.00%)	K8O64_07095 (100.00%)	K8O65_07090 (100.00%)
1281	BolA family transcriptional regulator	B9T54_RS07970	K8O67_07045 (100.00%)	K8O66_07090 (100.00%)	K8O64_07100 (100.00%)	K8O65_07095 (100.00%)
1282	ABC transporter permease	B9T54_RS07975	K8O67_07050 (100.00%)	K8O66_07095 (100.00%)	K8O64_07105 (100.00%)	K8O65_07100 (100.00%)
1283	ABC transporter ATP-binding protein	B9T54_RS07980	K8O67_07055 (100.00%)	K8O66_07100 (100.00%)	K8O64_07110 (100.00%)	K8O65_07105 (100.00%)
1284	dihydrolipoyl dehydrogenase	B9T54_RS07985	K8O67_07060 (100.00%)	K8O66_07105 (100.00%)	K8O64_07115 (100.00%)	K8O65_07110 (100.00%)
1285	MBL fold metallo-hydrolase	B9T54_RS07990	K8O67_07065 (99.57%)	K8O66_07110 (99.57%)	K8O64_07120 (99.57%)	K8O65_07115 (99.57%)
1286	STAS domain-containing protein	B9T54_RS07995	K8O67_07070 (100.00%)	K8O66_07115 (100.00%)	K8O64_07125 (100.00%)	K8O65_07120 (100.00%)
1287	MBL fold metallo-hydrolase	B9T54_RS08000	K8O67_07075 (100.00%)	K8O66_07120 (100.00%)	K8O64_07130 (100.00%)	K8O65_07125 (100.00%)
1288	glycerol kinase GlpK	B9T54_RS08005	K8O67_07080 (100.00%)	K8O66_07125 (100.00%)	K8O64_07135 (100.00%)	K8O65_07130 (100.00%)
1289	hypothetical protein	B9T54_RS08010	K8O67_07085 (100.00%)	K8O66_07130 (100.00%)	K8O64_07140 (100.00%)	K8O65_07135 (100.00%)
1290	hypothetical protein	B9T54_RS08015	K8O67_07090 (100.00%)	K8O66_07135 (100.00%)	K8O64_07145 (100.00%)	K8O65_07140 (100.00%)
1291	serine/threonine-protein phosphatase	B9T54_RS08020	K8O67_07095 (100.00%)	K8O66_07140 (100.00%)	K8O64_07150 (100.00%)	K8O65_07145 (100.00%)
1292	hypothetical protein	B9T54_RS08025	K8O67_07100 (100.00%)	K8O66_07145 (100.00%)	K8O64_07155 (100.00%)	K8O65_07150 (100.00%)
1293	MBOAT family protein	B9T54_RS08030	K8O67_07105 (100.00%)	K8O66_07150 (100.00%)	K8O64_07160 (100.00%)	K8O65_07155 (100.00%)
1294	signal peptide peptidase SppA	B9T54_RS08035	K8O67_07110 (100.00%)	K8O66_07155 (100.00%)	K8O64_07165 (100.00%)	K8O65_07160 (100.00%)
1295	DEAD/DEAH box helicase	B9T54_RS08045	K8O67_07120 (100.00%)	K8O66_07165 (100.00%)	K8O64_07175 (100.00%)	K8O65_07170 (100.00%)
1296	pyridoxal phosphate-dependent aminotransferase	B9T54_RS08050	K8O67_07125 (100.00%)	K8O66_07170 (100.00%)	K8O64_07180 (100.00%)	K8O65_07175 (100.00%)
1297	hypothetical protein	B9T54_RS08055	K8O67_07130 (100.00%)	K8O66_07175 (100.00%)	K8O64_07185 (100.00%)	K8O65_07180 (100.00%)
1298	alpha/beta fold hydrolase	B9T54_RS08060	K8O67_07135 (100.00%)	K8O66_07180 (100.00%)	K8O64_07190 (100.00%)	K8O65_07185 (100.00%)
1299	sodium:solute symporter	B9T54_RS08065	K8O67_07140 (100.00%)	K8O66_07185 (100.00%)	K8O64_07195 (100.00%)	K8O65_07190 (100.00%)
1300	homoserine kinase	B9T54_RS08070	K8O67_07145 (100.00%)	K8O66_07190 (100.00%)	K8O64_07200 (100.00%)	K8O65_07195 (100.00%)
1301	hypothetical protein	B9T54_RS08075	K8O67_07150 (100.00%)	K8O66_07195 (100.00%)	K8O64_07205 (100.00%)	K8O65_07200 (100.00%)
1302	hypothetical protein	B9T54_RS08080	K8O67_07155 (100.00%)	K8O66_07200 (100.00%)	K8O64_07210 (100.00%)	K8O65_07205 (100.00%)
1303	thioredoxin domain-containing protein	B9T54_RS08085	K8O67_07160 (100.00%)	K8O66_07205 (100.00%)	K8O64_07215 (100.00%)	K8O65_07210 (100.00%)
1304	malate dehydrogenase	B9T54_RS08090	K8O67_07165 (100.00%)	K8O66_07210 (100.00%)	K8O64_07220 (100.00%)	K8O65_07215 (100.00%)
1305	aminotransferase class I/II-fold pyridoxal phosphate-dependent enzyme	B9T54_RS08095	K8O67_07170 (100.00%)	K8O66_07215 (100.00%)	K8O64_07225 (100.00%)	K8O65_07220 (100.00%)
1306	dethiobiotin synthase	B9T54_RS08100	K8O67_07175 (100.00%)	K8O66_07220 (100.00%)	K8O64_07230 (100.00%)	K8O65_07225 (100.00%)
1307	adenosylmethionine--8-amino-7-oxononanoate transaminase	B9T54_RS08105	K8O67_07180 (100.00%)	K8O66_07225 (100.00%)	K8O64_07235 (100.00%)	K8O65_07230 (100.00%)
1308	biotin synthase BioB	B9T54_RS08110	K8O67_07185 (100.00%)	K8O66_07230 (100.00%)	K8O64_07240 (100.00%)	K8O65_07235 (100.00%)
1309	SGNH hydrolase	B9T54_RS08115	K8O67_07195 (100.00%)	K8O66_07240 (100.00%)	K8O64_07250 (100.00%)	K8O65_07245 (100.00%)
1310	phosphoserine phosphatase SerB	B9T54_RS08120	K8O67_07200 (100.00%)	K8O66_07245 (100.00%)	K8O64_07255 (100.00%)	K8O65_07250 (100.00%)
1311	DNA mismatch repair protein MutS	B9T54_RS08125	K8O67_07205 (100.00%)	K8O66_07250 (100.00%)	K8O64_07260 (100.00%)	K8O65_07255 (100.00%)
1312	phosphoribosylanthranilate isomerase	B9T54_RS08130	K8O67_07210 (100.00%)	K8O66_07255 (100.00%)	K8O64_07265 (100.00%)	K8O65_07260 (100.00%)
1313	polyphenol oxidase family protein	B9T54_RS08135	K8O67_07215 (100.00%)	K8O66_07260 (100.00%)	K8O64_07270 (100.00%)	K8O65_07265 (100.00%)
1314	response regulator	B9T54_RS08140	K8O67_07220 (100.00%)	K8O66_07265 (100.00%)	K8O64_07275 (100.00%)	K8O65_07270 (100.00%)
1315	3-isopropylmalate dehydrogenase	B9T54_RS08145	K8O67_07225 (100.00%)	K8O66_07270 (100.00%)	K8O64_07280 (100.00%)	K8O65_07275 (100.00%)
1316	aspartate aminotransferase family protein	B9T54_RS08150	K8O67_07230 (100.00%)	K8O66_07275 (100.00%)	K8O64_07285 (100.00%)	K8O65_07280 (100.00%)
1317	phospho-sugar mutase	B9T54_RS08155	K8O67_07235 (100.00%)	K8O66_07280 (100.00%)	K8O64_07290 (100.00%)	K8O65_07285 (100.00%)
1318	hypothetical protein	B9T54_RS08160	K8O67_07240 (100.00%)	K8O66_07285 (100.00%)	K8O64_07295 (100.00%)	K8O65_07290 (100.00%)
1319	pyridoxal phosphate-dependent aminotransferase	B9T54_RS08165	K8O67_07245 (100.00%)	K8O66_07290 (100.00%)	K8O64_07300 (100.00%)	K8O65_07295 (100.00%)
1320	hypothetical protein	B9T54_RS08170	K8O67_07250 (100.00%)	K8O66_07295 (100.00%)	K8O64_07305 (100.00%)	K8O65_07300 (100.00%)
1321	50S ribosomal protein L28	B9T54_RS08175	K8O67_07255 (100.00%)	K8O66_07300 (100.00%)	K8O64_07310 (100.00%)	K8O65_07305 (100.00%)
1322	endonuclease III	B9T54_RS08180	K8O67_07260 (100.00%)	K8O66_07305 (100.00%)	K8O64_07315 (100.00%)	K8O65_07310 (100.00%)
1323	acyl-CoA thioesterase	B9T54_RS08185	K8O67_07265 (100.00%)	K8O66_07310 (100.00%)	K8O64_07320 (100.00%)	K8O65_07315 (100.00%)
1324	peptide chain release factor-like protein	B9T54_RS08190	K8O67_07270 (100.00%)	K8O66_07315 (100.00%)	K8O64_07325 (100.00%)	K8O65_07320 (100.00%)
1325	excinuclease ABC subunit UvrC	B9T54_RS08195	K8O67_07275 (100.00%)	K8O66_07320 (100.00%)	K8O64_07330 (100.00%)	K8O65_07325 (100.00%)
1326	hypothetical protein	B9T54_RS08200	K8O67_07280 (100.00%)	K8O66_07325 (100.00%)	K8O64_07335 (100.00%)	K8O65_07330 (100.00%)
1327	hypothetical protein	B9T54_RS08205	K8O67_07285 (100.00%)	K8O66_07330 (100.00%)	K8O64_07340 (100.00%)	K8O65_07335 (100.00%)
1328	hypothetical protein	B9T54_RS08210	K8O67_07290 (100.00%)	K8O66_07335 (100.00%)	K8O64_07345 (100.00%)	K8O65_07340 (100.00%)
1329	IS630 family transposase	B9T54_RS08215
1330	hypothetical protein	B9T54_RS08220
1331	glycosyltransferase	B9T54_RS08225	K8O67_07300 (100.00%)	K8O66_07345 (100.00%)	K8O64_07355 (100.00%)	K8O65_07350 (100.00%)
1332	O-antigen ligase family protein	B9T54_RS08230	K8O67_07305 (100.00%)	K8O66_07350 (100.00%)	K8O64_07360 (100.00%)	K8O65_07355 (100.00%)
1333	glycosyltransferase family 9 protein	B9T54_RS08235	K8O67_07310 (100.00%)	K8O66_07355 (100.00%)	K8O64_07365 (100.00%)	K8O65_07360 (100.00%)
1334	DUF4254 domain-containing protein	B9T54_RS08240	K8O67_07315 (100.00%)	K8O66_07360 (100.00%)	K8O64_07370 (100.00%)	K8O65_07365 (100.00%)
1335	cyclic nucleotide-binding domain-containing protein	B9T54_RS08245	K8O67_07320 (100.00%)	K8O66_07365 (100.00%)	K8O64_07375 (100.00%)	K8O65_07370 (100.00%)
1336	phosphorylase	B9T54_RS08250	K8O67_07325 (100.00%)	K8O66_07370 (100.00%)	K8O64_07380 (100.00%)	K8O65_07375 (100.00%)
1337	IS110 family transposase	B9T54_RS08260
1338	lipoprotein	B9T54_RS08270	K8O67_07340 (100.00%)	K8O66_07385 (100.00%)	K8O64_07395 (100.00%)	K8O65_07390 (100.00%)
1339	TonB-dependent receptor	B9T54_RS08280	K8O67_07350 (100.00%)	K8O66_07395 (100.00%)	K8O64_07405 (100.00%)	K8O65_07400 (100.00%)
1340	hypothetical protein	B9T54_RS08285
1341	DUF1563 domain-containing protein	B9T54_RS08290	K8O67_07355 (100.00%)	K8O66_07400 (100.00%)	K8O64_07410 (100.00%)	K8O65_07405 (100.00%)
1342	IS3 family transposase	B9T54_RS08295	K8O67_07360 (100.00%)	K8O66_07405 (100.00%)	K8O64_07415 (100.00%)	K8O65_07410 (100.00%)
1343	DUF1564 domain-containing protein	B9T54_RS08310		K8O66_07415 (100.00%)	K8O64_07425 (100.00%)	K8O65_07420 (100.00%)
1344	membrane protein	B9T54_RS08315
1345	hypothetical protein	B9T54_RS08325	K8O67_07380 (100.00%)	K8O66_07425 (100.00%)	K8O64_07435 (100.00%)	K8O65_07430 (100.00%)
1346	DUF1176 domain-containing protein	B9T54_RS08340	K8O67_07385 (100.00%)	K8O66_07430 (100.00%)	K8O64_07440 (100.00%)	K8O65_07435 (100.00%)
1347	hypothetical protein	B9T54_RS08365	K8O67_07405 (98.92%)	K8O66_07450 (98.92%)	K8O64_07460 (98.92%)	K8O65_07455 (98.92%)
1348	peptide deformylase	B9T54_RS08380	K8O67_07420 (100.00%)	K8O66_07465 (100.00%)	K8O64_07475 (100.00%)	K8O65_07470 (100.00%)
1349	SpoIIE family protein phosphatase	B9T54_RS08395	K8O67_07435 (100.00%)	K8O66_07480 (100.00%)	K8O64_07490 (100.00%)	K8O65_07485 (100.00%)
1350	STAS domain-containing protein	B9T54_RS08400	K8O67_07440 (100.00%)	K8O66_07485 (100.00%)	K8O64_07495 (100.00%)	K8O65_07490 (100.00%)
1351	acetyl-CoA carboxylase carboxyltransferase subunit	B9T54_RS08405	K8O67_07445 (100.00%)	K8O66_07490 (100.00%)	K8O64_07500 (100.00%)	K8O65_07495 (100.00%)
1352	biotin carboxylase	B9T54_RS08410	K8O67_07450 (100.00%)	K8O66_07495 (100.00%)	K8O64_07505 (100.00%)	K8O65_07500 (100.00%)
1353	chemotaxis response regulator protein-glutamate methylesterase	B9T54_RS08415	K8O67_07455 (100.00%)	K8O66_07500 (100.00%)	K8O64_07510 (100.00%)	K8O65_07505 (100.00%)
1354	chemotaxis protein CheD	B9T54_RS08420	K8O67_07460 (100.00%)	K8O66_07505 (100.00%)	K8O64_07515 (100.00%)	K8O65_07510 (100.00%)
1355	purine-binding chemotaxis protein CheW	B9T54_RS08425	K8O67_07465 (100.00%)	K8O66_07510 (100.00%)	K8O64_07520 (100.00%)	K8O65_07515 (100.00%)
1356	PAS domain-containing protein	B9T54_RS08430	K8O67_07470 (100.00%)	K8O66_07515 (100.00%)	K8O64_07525 (100.00%)	K8O65_07520 (100.00%)
1357	STAS domain-containing protein	B9T54_RS08440	K8O67_07480 (100.00%)	K8O66_07525 (100.00%)	K8O64_07535 (100.00%)	K8O65_07530 (100.00%)
1358	response regulator	B9T54_RS08445	K8O67_07485 (100.00%)	K8O66_07530 (100.00%)	K8O64_07540 (100.00%)	K8O65_07535 (100.00%)
1359	ATP-binding protein	B9T54_RS08450
1360	response regulator	B9T54_RS08455
1361	PAS domain S-box protein	B9T54_RS08460
1362	4-hydroxy-3-methylbut-2-enyl diphosphate reductase	B9T54_RS08465	K8O67_07500 (100.00%)	K8O66_07545 (100.00%)	K8O64_07555 (100.00%)	K8O65_07550 (100.00%)
1363	IS4 family transposase	B9T54_RS08470	K8O67_07505 (99.29%)	K8O66_07550 (99.29%)	K8O64_07560 (99.29%)	K8O65_07555 (99.29%)
1364	flagellin	B9T54_RS08475	K8O67_07510 (100.00%)	K8O66_07555 (100.00%)	K8O64_07565 (100.00%)	K8O65_07560 (100.00%)
1365	hypothetical protein	B9T54_RS08480	K8O67_07515 (100.00%)	K8O66_07560 (100.00%)	K8O64_07570 (100.00%)	K8O65_07565 (100.00%)
1366	secretion protein HlyD	B9T54_RS08490	K8O67_07530 (100.00%)	K8O66_07575 (100.00%)	K8O64_07585 (100.00%)	K8O65_07580 (100.00%)
1367	flagellin	B9T54_RS08525	K8O67_07540 (100.00%)	K8O66_07585 (100.00%)	K8O64_07595 (100.00%)	K8O65_07590 (100.00%)
1368	cob(I)yrinic acid a%2Cc-diamide adenosyltransferase	B9T54_RS08530	K8O67_07545 (100.00%)	K8O66_07590 (100.00%)	K8O64_07600 (100.00%)	K8O65_07595 (100.00%)
1369	peptide MFS transporter	B9T54_RS08535	K8O67_07550 (100.00%)	K8O66_07595 (100.00%)	K8O64_07605 (100.00%)	K8O65_07600 (100.00%)
1370	C40 family peptidase	B9T54_RS08540	K8O67_07555 (100.00%)	K8O66_07600 (100.00%)	K8O64_07610 (100.00%)	K8O65_07605 (100.00%)
1371	vitamin B12-dependent ribonucleotide reductase	B9T54_RS08590	K8O67_07600 (100.00%)	K8O66_07645 (100.00%)	K8O64_07655 (100.00%)	K8O65_07650 (100.00%)
1372	IS110 family transposase	B9T54_RS08600	K8O67_07610 (100.00%)	K8O66_07655 (100.00%)	K8O64_07665 (100.00%)	K8O65_07660 (100.00%)
1373	exodeoxyribonuclease VII small subunit	B9T54_RS08605	K8O67_07615 (100.00%)	K8O66_07660 (100.00%)	K8O64_07670 (100.00%)	K8O65_07665 (100.00%)
1374	exodeoxyribonuclease VII large subunit	B9T54_RS08610	K8O67_07620 (100.00%)	K8O66_07665 (100.00%)	K8O64_07675 (100.00%)	K8O65_07670 (100.00%)
1375	AI-2E family transporter	B9T54_RS08615	K8O67_07625 (100.00%)	K8O66_07670 (100.00%)	K8O64_07680 (100.00%)	K8O65_07675 (100.00%)
1376	hypothetical protein	B9T54_RS08620	K8O67_07630 (100.00%)	K8O66_07675 (100.00%)	K8O64_07685 (100.00%)	K8O65_07680 (100.00%)
1377	DedA family protein	B9T54_RS08625	K8O67_07635 (100.00%)	K8O66_07680 (100.00%)	K8O64_07690 (100.00%)	K8O65_07685 (100.00%)
1378	hypothetical protein	B9T54_RS08630	K8O67_07640 (100.00%)	K8O66_07685 (100.00%)	K8O64_07695 (100.00%)	K8O65_07690 (100.00%)
1379	DNA mismatch repair protein MutS	B9T54_RS08635	K8O67_07645 (100.00%)	K8O66_07690 (100.00%)	K8O64_07700 (100.00%)	K8O65_07695 (100.00%)
1380	2-isopropylmalate synthase	B9T54_RS08640	K8O67_07650 (100.00%)	K8O66_07695 (100.00%)	K8O64_07705 (100.00%)	K8O65_07700 (100.00%)
1381	aminoacyl-tRNA hydrolase	B9T54_RS08645	K8O67_07655 (100.00%)	K8O66_07700 (100.00%)	K8O64_07710 (100.00%)	K8O65_07705 (100.00%)
1382	tyrosine recombinase XerC	B9T54_RS08650	K8O67_07660 (100.00%)	K8O66_07705 (100.00%)	K8O64_07715 (100.00%)	K8O65_07710 (100.00%)
1383	ATP-dependent protease subunit HslV	B9T54_RS08655	K8O67_07665 (100.00%)	K8O66_07710 (100.00%)	K8O64_07720 (100.00%)	K8O65_07715 (100.00%)
1384	ATP-dependent protease ATPase subunit HslU	B9T54_RS08660	K8O67_07670 (100.00%)	K8O66_07715 (100.00%)	K8O64_07725 (100.00%)	K8O65_07720 (100.00%)
1385	dehydrogenase	B9T54_RS08665	K8O67_07675 (100.00%)	K8O66_07720 (100.00%)	K8O64_07730 (100.00%)	K8O65_07725 (100.00%)
1386	hypothetical protein	B9T54_RS08670	K8O67_07680 (100.00%)	K8O66_07725 (100.00%)	K8O64_07735 (100.00%)	K8O65_07730 (100.00%)
1387	hypothetical protein	B9T54_RS08675	K8O67_07685 (100.00%)	K8O66_07730 (100.00%)	K8O64_07740 (100.00%)	K8O65_07735 (100.00%)
1388	phosphohydrolase	B9T54_RS08680	K8O67_07690 (100.00%)	K8O66_07735 (100.00%)	K8O64_07745 (100.00%)	K8O65_07740 (100.00%)
1389	Mrp/NBP35 family ATP-binding protein	B9T54_RS08685	K8O67_07695 (100.00%)	K8O66_07740 (100.00%)	K8O64_07750 (100.00%)	K8O65_07745 (100.00%)
1390	hypothetical protein	B9T54_RS08690	K8O67_07700 (100.00%)	K8O66_07745 (100.00%)	K8O64_07755 (100.00%)	K8O65_07750 (100.00%)
1391	UbiX family flavin prenyltransferase	B9T54_RS08695	K8O67_07705 (100.00%)	K8O66_07750 (100.00%)	K8O64_07760 (100.00%)	K8O65_07755 (100.00%)
1392	4-hydroxybenzoate octaprenyltransferase	B9T54_RS08700	K8O67_07710 (100.00%)	K8O66_07755 (100.00%)	K8O64_07765 (100.00%)	K8O65_07760 (100.00%)
1393	hypothetical protein	B9T54_RS08705	K8O67_07715 (100.00%)	K8O66_07760 (100.00%)	K8O64_07770 (100.00%)	K8O65_07765 (100.00%)
1394	hypothetical protein	B9T54_RS08710	K8O67_07720 (100.00%)	K8O66_07765 (100.00%)	K8O64_07775 (100.00%)	K8O65_07770 (100.00%)
1395	redox-regulated ATPase YchF	B9T54_RS08715	K8O67_07725 (100.00%)	K8O66_07770 (100.00%)	K8O64_07780 (100.00%)	K8O65_07775 (100.00%)
1396	A/G-specific adenine glycosylase	B9T54_RS08720	K8O67_07730 (100.00%)	K8O66_07775 (100.00%)	K8O64_07785 (100.00%)	K8O65_07780 (100.00%)
1397	UbiD family decarboxylase	B9T54_RS08725	K8O67_07735 (100.00%)	K8O66_07780 (100.00%)	K8O64_07790 (100.00%)	K8O65_07785 (100.00%)
1398	ADP-glyceromanno-heptose 6-epimerase	B9T54_RS08730	K8O67_07740 (100.00%)	K8O66_07785 (100.00%)	K8O64_07795 (100.00%)	K8O65_07790 (100.00%)
1399	winged helix-turn-helix transcriptional regulator	B9T54_RS08735	K8O67_07745 (100.00%)	K8O66_07790 (100.00%)	K8O64_07800 (100.00%)	K8O65_07795 (100.00%)
1400	SDR family oxidoreductase	B9T54_RS08740	K8O67_07750 (100.00%)	K8O66_07795 (100.00%)	K8O64_07805 (100.00%)	K8O65_07800 (100.00%)
1401	hypothetical protein	B9T54_RS08745	K8O67_07755 (100.00%)	K8O66_07800 (100.00%)	K8O64_07810 (100.00%)	K8O65_07805 (100.00%)
1402	DNA repair protein RecN	B9T54_RS08750	K8O67_07760 (100.00%)	K8O66_07805 (100.00%)	K8O64_07815 (100.00%)	K8O65_07810 (100.00%)
1403	MotA/TolQ/ExbB proton channel family protein	B9T54_RS08755	K8O67_07765 (100.00%)	K8O66_07810 (100.00%)	K8O64_07820 (100.00%)	K8O65_07815 (100.00%)
1404	biopolymer transporter ExbD	B9T54_RS08760	K8O67_07770 (100.00%)	K8O66_07815 (100.00%)	K8O64_07825 (100.00%)	K8O65_07820 (100.00%)
1405	outer membrane protein assembly factor	B9T54_RS08765	K8O67_07775 (99.89%)	K8O66_07820 (99.89%)	K8O64_07830 (99.89%)	K8O65_07825 (99.89%)
1406	UvrD-helicase domain-containing protein	B9T54_RS08770	K8O67_07780 (100.00%)	K8O66_07825 (100.00%)	K8O64_07835 (100.00%)	K8O65_07830 (100.00%)
1407	hypothetical protein	B9T54_RS08775	K8O67_07785 (100.00%)	K8O66_07830 (100.00%)	K8O64_07840 (100.00%)	K8O65_07835 (100.00%)
1408	3'(2')%2C5'-bisphosphate nucleotidase CysQ	B9T54_RS08780	K8O67_07790 (100.00%)	K8O66_07835 (100.00%)	K8O64_07845 (100.00%)	K8O65_07840 (100.00%)
1409	glycosyltransferase family 4 protein	B9T54_RS08785	K8O67_07795 (100.00%)	K8O66_07840 (100.00%)	K8O64_07850 (100.00%)	K8O65_07845 (100.00%)
1410	hypothetical protein	B9T54_RS08790	K8O67_07800 (100.00%)	K8O66_07845 (100.00%)	K8O64_07855 (100.00%)	K8O65_07850 (100.00%)
1411	TlpA family protein disulfide reductase	B9T54_RS08795	K8O67_07805 (100.00%)	K8O66_07850 (100.00%)	K8O64_07860 (100.00%)	K8O65_07855 (100.00%)
1412	AMP-binding protein	B9T54_RS08800	K8O67_07810 (100.00%)	K8O66_07855 (100.00%)	K8O64_07865 (100.00%)	K8O65_07860 (100.00%)
1413	hypothetical protein	B9T54_RS08805	K8O67_07815 (100.00%)	K8O66_07860 (100.00%)	K8O64_07870 (100.00%)	K8O65_07865 (100.00%)
1414	phosphoenolpyruvate--protein phosphotransferase	B9T54_RS08810	K8O67_07820 (100.00%)	K8O66_07865 (100.00%)	K8O64_07875 (100.00%)	K8O65_07870 (100.00%)
1415	UDP-3-O-acyl-N-acetylglucosamine deacetylase	B9T54_RS08815	K8O67_07825 (100.00%)	K8O66_07870 (100.00%)	K8O64_07880 (100.00%)	K8O65_07875 (100.00%)
1416	TIGR00266 family protein	B9T54_RS08820	K8O67_07830 (100.00%)	K8O66_07875 (100.00%)	K8O64_07885 (100.00%)	K8O65_07880 (100.00%)
1417	TIGR00266 family protein	B9T54_RS08825	K8O67_07835 (100.00%)	K8O66_07880 (100.00%)	K8O64_07890 (100.00%)	K8O65_07885 (100.00%)
1418	TIGR00266 family protein	B9T54_RS08830	K8O67_07840 (100.00%)	K8O66_07885 (100.00%)	K8O64_07895 (100.00%)	K8O65_07890 (100.00%)
1419	hypothetical protein	B9T54_RS08835	K8O67_07845 (100.00%)	K8O66_07890 (100.00%)	K8O64_07900 (100.00%)	K8O65_07895 (100.00%)
1420	lipoprotein LipL45	B9T54_RS08850	K8O67_07850 (100.00%)	K8O66_07895 (100.00%)	K8O64_07905 (100.00%)	K8O65_07900 (100.00%)
1421	hypothetical protein	B9T54_RS08855	K8O67_07855 (100.00%)	K8O66_07900 (100.00%)	K8O64_07910 (100.00%)	K8O65_07905 (100.00%)
1422	lipoyl synthase	B9T54_RS08860	K8O67_07860 (99.67%)	K8O66_07905 (99.67%)	K8O64_07915 (99.67%)	K8O65_07910 (99.67%)
1423	rRNA pseudouridine synthase	B9T54_RS08865	K8O67_07865 (100.00%)	K8O66_07910 (100.00%)	K8O64_07920 (100.00%)	K8O65_07915 (100.00%)
1424	MBOAT family protein	B9T54_RS08870	K8O67_07870 (100.00%)	K8O66_07915 (100.00%)	K8O64_07925 (100.00%)	K8O65_07920 (100.00%)
1425	DUF1574 domain-containing protein	B9T54_RS08875	K8O67_07875 (100.00%)	K8O66_07920 (100.00%)	K8O64_07930 (100.00%)	K8O65_07925 (100.00%)
1426	fructose-6-phosphate aldolase	B9T54_RS08880	K8O67_07880 (100.00%)	K8O66_07925 (100.00%)	K8O64_07935 (100.00%)	K8O65_07930 (100.00%)
1427	hypothetical protein	B9T54_RS08885	K8O67_07885 (100.00%)	K8O66_07930 (100.00%)	K8O64_07940 (100.00%)	K8O65_07935 (100.00%)
1428	hypothetical protein	B9T54_RS08890	K8O67_07890 (100.00%)	K8O66_07935 (100.00%)	K8O64_07945 (100.00%)	K8O65_07940 (100.00%)
1429	bifunctional phosphoribosylaminoimidazolecarboxamide formyltransferase/IMP cyclohydrolase	B9T54_RS08895	K8O67_07895 (100.00%)	K8O66_07940 (100.00%)	K8O64_07950 (100.00%)	K8O65_07945 (100.00%)
1430	phosphoribosylglycinamide formyltransferase	B9T54_RS08900	K8O67_07900 (100.00%)	K8O66_07945 (100.00%)	K8O64_07955 (100.00%)	K8O65_07950 (100.00%)
1431	flagellar export chaperone FliS	B9T54_RS08905	K8O67_07905 (100.00%)	K8O66_07950 (100.00%)	K8O64_07960 (100.00%)	K8O65_07955 (100.00%)
1432	hypothetical protein	B9T54_RS08910	K8O67_07910 (100.00%)	K8O66_07955 (100.00%)	K8O64_07965 (100.00%)	K8O65_07960 (100.00%)
1433	J domain-containing protein	B9T54_RS08915	K8O67_07915 (100.00%)	K8O66_07960 (100.00%)	K8O64_07970 (100.00%)	K8O65_07965 (100.00%)
1434	hypothetical protein	B9T54_RS08920	K8O67_07920 (100.00%)	K8O66_07965 (100.00%)	K8O64_07975 (100.00%)	K8O65_07970 (100.00%)
1435	HNH endonuclease	B9T54_RS08925	K8O67_07925 (100.00%)	K8O66_07970 (100.00%)	K8O64_07980 (100.00%)	K8O65_07975 (100.00%)
1436	DedA family protein	B9T54_RS08930	K8O67_07930 (100.00%)	K8O66_07975 (100.00%)	K8O64_07985 (100.00%)	K8O65_07980 (100.00%)
1437	deoxyguanosinetriphosphate triphosphohydrolase	B9T54_RS08935	K8O67_07935 (100.00%)	K8O66_07980 (100.00%)	K8O64_07990 (100.00%)	K8O65_07985 (100.00%)
1438	DUF1561 domain-containing protein	B9T54_RS08945	K8O67_07945 (100.00%)	K8O66_07990 (100.00%)	K8O64_08000 (100.00%)	K8O65_07995 (100.00%)
1439	hypothetical protein	B9T54_RS08955
1440	IS110 family transposase	B9T54_RS08960	K8O67_07960 (100.00%)	K8O66_08005 (100.00%)	K8O64_08015 (100.00%)	K8O65_08010 (100.00%)
1441	N-acetyl-gamma-glutamyl-phosphate reductase	B9T54_RS08970	K8O67_07970 (100.00%)	K8O66_08015 (100.00%)	K8O64_08025 (100.00%)	K8O65_08020 (100.00%)
1442	recombinase RecA	B9T54_RS08975	K8O67_07975 (100.00%)	K8O66_08020 (100.00%)	K8O64_08030 (100.00%)	K8O65_08025 (100.00%)
1443	hypothetical protein	B9T54_RS08980	K8O67_07980 (100.00%)	K8O66_08025 (100.00%)	K8O64_08035 (100.00%)	K8O65_08030 (100.00%)
1444	hydrolase	B9T54_RS08985	K8O67_07985 (100.00%)	K8O66_08030 (100.00%)	K8O64_08040 (100.00%)	K8O65_08035 (100.00%)
1445	hypothetical protein	B9T54_RS08990	K8O67_07990 (100.00%)	K8O66_08035 (100.00%)	K8O64_08045 (100.00%)	K8O65_08040 (100.00%)
1446	TldD/PmbA family protein	B9T54_RS08995	K8O67_07995 (100.00%)	K8O66_08040 (100.00%)	K8O64_08050 (100.00%)	K8O65_08045 (100.00%)
1447	TldD/PmbA family protein	B9T54_RS09000	K8O67_08000 (100.00%)	K8O66_08045 (100.00%)	K8O64_08055 (100.00%)	K8O65_08050 (100.00%)
1448	peptidase inhibitor	B9T54_RS09005	K8O67_08005 (100.00%)	K8O66_08050 (100.00%)	K8O64_08060 (100.00%)	K8O65_08055 (100.00%)
1449	penicillin-binding protein 1C	B9T54_RS09010	K8O67_08010 (100.00%)	K8O66_08055 (100.00%)	K8O64_08065 (100.00%)	K8O65_08060 (100.00%)
1450	MoxR family ATPase	B9T54_RS09015	K8O67_08015 (100.00%)	K8O66_08060 (100.00%)	K8O64_08070 (100.00%)	K8O65_08065 (100.00%)
1451	hypothetical protein	B9T54_RS09020	K8O67_08020 (100.00%)	K8O66_08065 (100.00%)	K8O64_08075 (100.00%)	K8O65_08070 (100.00%)
1452	hypothetical protein	B9T54_RS09025
1453	hypothetical protein	B9T54_RS09030	K8O67_08025 (100.00%)	K8O66_08070 (100.00%)	K8O64_08080 (100.00%)	K8O65_08075 (100.00%)
1454	M48 family metallopeptidase	B9T54_RS09035	K8O67_08030 (100.00%)	K8O66_08075 (100.00%)	K8O64_08085 (100.00%)	K8O65_08080 (100.00%)
1455	ATP-dependent helicase	B9T54_RS09040	K8O67_08035 (100.00%)	K8O66_08080 (100.00%)	K8O64_08090 (100.00%)	K8O65_08085 (100.00%)
1456	peptidylprolyl isomerase	B9T54_RS09045	K8O67_08040 (100.00%)	K8O66_08085 (100.00%)	K8O64_08095 (100.00%)	K8O65_08090 (100.00%)
1457	NADPH-dependent 2%2C4-dienoyl-CoA reductase	B9T54_RS09060	K8O67_08055 (100.00%)	K8O66_08100 (100.00%)	K8O64_08110 (100.00%)	K8O65_08105 (100.00%)
1458	N-acetylmuramoyl-L-alanine amidase	B9T54_RS09065	K8O67_08060 (100.00%)	K8O66_08105 (100.00%)	K8O64_08115 (100.00%)	K8O65_08110 (100.00%)
1459	2-isopropylmalate synthase	B9T54_RS09070	K8O67_08065 (100.00%)	K8O66_08110 (100.00%)	K8O64_08120 (100.00%)	K8O65_08115 (100.00%)
1460	hypothetical protein	B9T54_RS09075	K8O67_08070 (100.00%)	K8O66_08115 (100.00%)	K8O64_08125 (100.00%)	K8O65_08120 (100.00%)
1461	cation transporter	B9T54_RS09080	K8O67_08075 (100.00%)	K8O66_08120 (100.00%)	K8O64_08130 (100.00%)	K8O65_08125 (100.00%)
1462	OmpA family protein	B9T54_RS09085	K8O67_08080 (100.00%)	K8O66_08125 (100.00%)	K8O64_08135 (100.00%)	K8O65_08130 (100.00%)
1463	magnesium transporter	B9T54_RS09095	K8O67_08085 (100.00%)	K8O66_08130 (100.00%)	K8O64_08140 (100.00%)	K8O65_08135 (100.00%)
1464	hypothetical protein	B9T54_RS09100	K8O67_08090 (100.00%)	K8O66_08135 (100.00%)	K8O64_08145 (100.00%)	K8O65_08140 (100.00%)
1465	response regulator	B9T54_RS09105	K8O67_08095 (100.00%)	K8O66_08140 (100.00%)	K8O64_08150 (100.00%)	K8O65_08145 (100.00%)
1466	hybrid sensor histidine kinase/response regulator	B9T54_RS09110	K8O67_08100 (100.00%)	K8O66_08145 (100.00%)	K8O64_08155 (100.00%)	K8O65_08150 (100.00%)
1467	class 1 fructose-bisphosphatase	B9T54_RS09115	K8O67_08105 (100.00%)	K8O66_08150 (100.00%)	K8O64_08160 (100.00%)	K8O65_08155 (100.00%)
1468	hypothetical protein	B9T54_RS09120	K8O67_08110 (100.00%)	K8O66_08155 (100.00%)	K8O64_08165 (100.00%)	K8O65_08160 (100.00%)
1469	hypothetical protein	B9T54_RS09130	K8O67_08115 (100.00%)	K8O66_08160 (100.00%)	K8O64_08170 (100.00%)	K8O65_08165 (100.00%)
1470	30S ribosomal protein S21	B9T54_RS09135	K8O67_08120 (100.00%)	K8O66_08165 (100.00%)	K8O64_08175 (100.00%)	K8O65_08170 (100.00%)
1471	GatB/YqeY domain-containing protein	B9T54_RS09140	K8O67_08125 (100.00%)	K8O66_08170 (100.00%)	K8O64_08180 (100.00%)	K8O65_08175 (100.00%)
1472	DNA primase	B9T54_RS09145	K8O67_08130 (100.00%)	K8O66_08175 (100.00%)	K8O64_08185 (100.00%)	K8O65_08180 (100.00%)
1473	RNA polymerase sigma factor RpoD	B9T54_RS09150	K8O67_08135 (100.00%)	K8O66_08180 (100.00%)	K8O64_08190 (100.00%)	K8O65_08185 (100.00%)
1474	FAD-dependent oxidoreductase	B9T54_RS09170	K8O67_08160 (100.00%)	K8O66_08205 (100.00%)	K8O64_08215 (100.00%)	K8O65_08210 (100.00%)
1475	tyrosine--tRNA ligase	B9T54_RS09175	K8O67_08165 (100.00%)	K8O66_08210 (100.00%)	K8O64_08220 (100.00%)	K8O65_08215 (100.00%)
1476	polysaccharide deacetylase family protein	B9T54_RS09180	K8O67_08170 (100.00%)	K8O66_08215 (100.00%)	K8O64_08225 (100.00%)	K8O65_08220 (100.00%)
1477	aminotransferase class V-fold PLP-dependent enzyme	B9T54_RS09195	K8O67_08180 (100.00%)	K8O66_08225 (100.00%)	K8O64_08235 (100.00%)	K8O65_08230 (100.00%)
1478	hypothetical protein	B9T54_RS09200	K8O67_08185 (100.00%)	K8O66_08230 (100.00%)	K8O64_08240 (100.00%)	K8O65_08235 (100.00%)
1479	tetratricopeptide repeat protein	B9T54_RS09205	K8O67_08190 (100.00%)	K8O66_08235 (100.00%)	K8O64_08245 (100.00%)	K8O65_08240 (100.00%)
1480	hypothetical protein	B9T54_RS09210	K8O67_08195 (100.00%)	K8O66_08240 (100.00%)	K8O64_08250 (100.00%)	K8O65_08245 (100.00%)
1481	enoyl-CoA hydratase/isomerase family protein	B9T54_RS09215	K8O67_08200 (100.00%)	K8O66_08245 (100.00%)	K8O64_08255 (100.00%)	K8O65_08250 (100.00%)
1482	TetR/AcrR family transcriptional regulator	B9T54_RS09230	K8O67_08215 (100.00%)	K8O66_08260 (100.00%)	K8O64_08270 (100.00%)	K8O65_08265 (100.00%)
1483	DUF962 domain-containing protein	B9T54_RS09235	K8O67_08220 (100.00%)	K8O66_08265 (100.00%)	K8O64_08275 (100.00%)	K8O65_08270 (100.00%)
1484	hypothetical protein	B9T54_RS09240	K8O67_08225 (100.00%)	K8O66_08270 (100.00%)	K8O64_08280 (100.00%)	K8O65_08275 (100.00%)
1485	RNA-binding protein	B9T54_RS09245	K8O67_08230 (100.00%)	K8O66_08275 (100.00%)	K8O64_08285 (100.00%)	K8O65_08280 (100.00%)
1486	MBOAT family protein	B9T54_RS09250	K8O67_08235 (100.00%)	K8O66_08280 (100.00%)	K8O64_08290 (100.00%)	K8O65_08285 (100.00%)
1487	DUF1574 domain-containing protein	B9T54_RS09255	K8O67_08240 (100.00%)	K8O66_08285 (100.00%)	K8O64_08295 (100.00%)	K8O65_08290 (100.00%)
1488	NAD-dependent deacylase	B9T54_RS09260	K8O67_08245 (100.00%)	K8O66_08290 (100.00%)	K8O64_08300 (100.00%)	K8O65_08295 (100.00%)
1489	DJ-1/PfpI family protein	B9T54_RS09265	K8O67_08250 (100.00%)	K8O66_08295 (100.00%)	K8O64_08305 (100.00%)	K8O65_08300 (100.00%)
1490	queuosine precursor transporter	B9T54_RS09270	K8O67_08255 (100.00%)	K8O66_08300 (100.00%)	K8O64_08310 (100.00%)	K8O65_08305 (100.00%)
1491	hydrolase	B9T54_RS09275	K8O67_08260 (100.00%)	K8O66_08305 (100.00%)	K8O64_08315 (100.00%)	K8O65_08310 (100.00%)
1492	threonylcarbamoyl-AMP synthase	B9T54_RS09280	K8O67_08265 (100.00%)	K8O66_08310 (100.00%)	K8O64_08320 (100.00%)	K8O65_08315 (100.00%)
1493	signal peptide peptidase SppA	B9T54_RS09285	K8O67_08270 (100.00%)	K8O66_08315 (100.00%)	K8O64_08325 (100.00%)	K8O65_08320 (100.00%)
1494	excinuclease ABC subunit UvrA	B9T54_RS09290	K8O67_08275 (100.00%)	K8O66_08320 (100.00%)	K8O64_08330 (100.00%)	K8O65_08325 (100.00%)
1495	hypothetical protein	B9T54_RS09295	K8O67_08280 (100.00%)	K8O66_08325 (100.00%)	K8O64_08335 (100.00%)	K8O65_08330 (100.00%)
1496	endonuclease	B9T54_RS09300	K8O67_08285 (100.00%)	K8O66_08330 (100.00%)	K8O64_08340 (100.00%)	K8O65_08335 (100.00%)
1497	type II secretion system protein GspN	B9T54_RS09335	K8O67_08305 (100.00%)	K8O66_08350 (100.00%)	K8O64_08360 (100.00%)	K8O65_08355 (100.00%)
1498	hypothetical protein	B9T54_RS09340	K8O67_08310 (100.00%)	K8O66_08355 (100.00%)	K8O64_08365 (100.00%)	K8O65_08360 (100.00%)
1499	pilus assembly protein PilM	B9T54_RS09345	K8O67_08315 (100.00%)	K8O66_08360 (100.00%)	K8O64_08370 (100.00%)	K8O65_08365 (100.00%)
1500	type II secretion protein	B9T54_RS09350	K8O67_08320 (100.00%)	K8O66_08365 (100.00%)	K8O64_08375 (100.00%)	K8O65_08370 (100.00%)
1501	prepilin-type N-terminal cleavage/methylation domain-containing protein	B9T54_RS09355	K8O67_08325 (100.00%)	K8O66_08370 (100.00%)	K8O64_08380 (100.00%)	K8O65_08375 (100.00%)
1502	prepilin-type N-terminal cleavage/methylation domain-containing protein	B9T54_RS09360	K8O67_08330 (99.42%)	K8O66_08375 (99.42%)	K8O64_08385 (99.42%)	K8O65_08380 (99.42%)
1503	type II secretion system protein	B9T54_RS09365	K8O67_08335 (100.00%)	K8O66_08380 (100.00%)	K8O64_08390 (100.00%)	K8O65_08385 (100.00%)
1504	type II secretion system major pseudopilin GspG	B9T54_RS09370	K8O67_08340 (100.00%)	K8O66_08385 (100.00%)	K8O64_08395 (100.00%)	K8O65_08390 (100.00%)
1505	type II secretion system protein F	B9T54_RS09375	K8O67_08345 (100.00%)	K8O66_08390 (100.00%)	K8O64_08400 (100.00%)	K8O65_08395 (100.00%)
1506	type II secretion system ATPase GspE	B9T54_RS09380	K8O67_08350 (100.00%)	K8O66_08395 (100.00%)	K8O64_08405 (100.00%)	K8O65_08400 (100.00%)
1507	type II secretion system secretin GspD	B9T54_RS09385	K8O67_08355 (100.00%)	K8O66_08400 (100.00%)	K8O64_08410 (100.00%)	K8O65_08405 (100.00%)
1508	general secretion pathway protein GspC	B9T54_RS09390	K8O67_08360 (100.00%)	K8O66_08405 (100.00%)	K8O64_08415 (100.00%)	K8O65_08410 (100.00%)
1509	LysM peptidoglycan-binding domain-containing M23 family metallopeptidase	B9T54_RS09395	K8O67_08365 (99.67%)	K8O66_08410 (99.67%)	K8O64_08420 (99.67%)	K8O65_08415 (99.67%)
1510	type II secretion system-associated lipoprotein	B9T54_RS09400	K8O67_08370 (100.00%)	K8O66_08415 (100.00%)	K8O64_08425 (100.00%)	K8O65_08420 (100.00%)
1511	hypothetical protein	B9T54_RS09410	K8O67_08380 (100.00%)	K8O66_08425 (100.00%)	K8O64_08435 (100.00%)	K8O65_08430 (100.00%)
1512	YraN family protein	B9T54_RS09415	K8O67_08385 (100.00%)	K8O66_08430 (100.00%)	K8O64_08440 (100.00%)	K8O65_08435 (100.00%)
1513	HD-GYP domain-containing protein	B9T54_RS09420	K8O67_08390 (100.00%)	K8O66_08435 (100.00%)	K8O64_08445 (100.00%)	K8O65_08440 (100.00%)
1514	hypothetical protein	B9T54_RS09425	K8O67_08395 (100.00%)	K8O66_08440 (100.00%)	K8O64_08450 (100.00%)	K8O65_08445 (100.00%)
1515	hypothetical protein	B9T54_RS09430	K8O67_08400 (100.00%)	K8O66_08445 (100.00%)	K8O64_08455 (100.00%)	K8O65_08450 (100.00%)
1516	ribonuclease HII	B9T54_RS09435	K8O67_08405 (100.00%)	K8O66_08450 (100.00%)	K8O64_08460 (100.00%)	K8O65_08455 (100.00%)
1517	50S ribosomal protein L19	B9T54_RS09440	K8O67_08410 (100.00%)	K8O66_08455 (100.00%)	K8O64_08465 (100.00%)	K8O65_08460 (100.00%)
1518	tRNA (guanosine(37)-N1)-methyltransferase TrmD	B9T54_RS09445	K8O67_08415 (100.00%)	K8O66_08460 (100.00%)	K8O64_08470 (100.00%)	K8O65_08465 (100.00%)
1519	16S rRNA processing protein RimM	B9T54_RS09450	K8O67_08420 (100.00%)	K8O66_08465 (100.00%)	K8O64_08475 (100.00%)	K8O65_08470 (100.00%)
1520	KH domain-containing protein	B9T54_RS09455	K8O67_08425 (100.00%)	K8O66_08470 (100.00%)	K8O64_08480 (100.00%)	K8O65_08475 (100.00%)
1521	30S ribosomal protein S16	B9T54_RS09460	K8O67_08430 (100.00%)	K8O66_08475 (100.00%)	K8O64_08485 (100.00%)	K8O65_08480 (100.00%)
1522	ribulose-phosphate 3-epimerase	B9T54_RS09465	K8O67_08435 (100.00%)	K8O66_08480 (100.00%)	K8O64_08490 (100.00%)	K8O65_08485 (100.00%)
1523	PASTA domain-containing protein	B9T54_RS09470	K8O67_08440 (100.00%)	K8O66_08485 (100.00%)	K8O64_08495 (100.00%)	K8O65_08490 (100.00%)
1524	methionyl-tRNA formyltransferase	B9T54_RS09475	K8O67_08445 (100.00%)	K8O66_08490 (100.00%)	K8O64_08500 (100.00%)	K8O65_08495 (100.00%)
1525	primosomal protein N'	B9T54_RS09480	K8O67_08450 (100.00%)	K8O66_08495 (100.00%)	K8O64_08505 (100.00%)	K8O65_08500 (100.00%)
1526	hypothetical protein	B9T54_RS09485	K8O67_08455 (100.00%)	K8O66_08500 (100.00%)	K8O64_08510 (100.00%)	K8O65_08505 (100.00%)
1527	sigma-54-dependent Fis family transcriptional regulator	B9T54_RS09490	K8O67_08460 (100.00%)	K8O66_08505 (100.00%)	K8O64_08515 (100.00%)	K8O65_08510 (100.00%)
1528	HAMP domain-containing protein	B9T54_RS09495	K8O67_08465 (100.00%)	K8O66_08510 (100.00%)	K8O64_08520 (100.00%)	K8O65_08515 (100.00%)
1529	HPr family phosphocarrier protein	B9T54_RS09500	K8O67_08470 (100.00%)	K8O66_08515 (100.00%)	K8O64_08525 (100.00%)	K8O65_08520 (100.00%)
1530	HPr kinase/phosphorylase	B9T54_RS09505	K8O67_08475 (100.00%)	K8O66_08520 (100.00%)	K8O64_08530 (100.00%)	K8O65_08525 (100.00%)
1531	RNA polymerase factor sigma-54	B9T54_RS09510	K8O67_08480 (100.00%)	K8O66_08525 (100.00%)	K8O64_08535 (100.00%)	K8O65_08530 (100.00%)
1532	LPS export ABC transporter ATP-binding protein	B9T54_RS09515	K8O67_08485 (100.00%)	K8O66_08530 (100.00%)	K8O64_08540 (100.00%)	K8O65_08535 (100.00%)
1533	hypothetical protein	B9T54_RS09520	K8O67_08490 (100.00%)	K8O66_08535 (100.00%)	K8O64_08545 (100.00%)	K8O65_08540 (100.00%)
1534	LPS export ABC transporter periplasmic protein LptC	B9T54_RS09525	K8O67_08495 (100.00%)	K8O66_08540 (100.00%)	K8O64_08550 (100.00%)	K8O65_08545 (100.00%)
1535	3-deoxy-8-phosphooctulonate synthase	B9T54_RS09530	K8O67_08500 (100.00%)	K8O66_08545 (100.00%)	K8O64_08555 (100.00%)	K8O65_08550 (100.00%)
1536	CTP synthase	B9T54_RS09535	K8O67_08505 (100.00%)	K8O66_08550 (100.00%)	K8O64_08560 (100.00%)	K8O65_08555 (100.00%)
1537	D-glycero-beta-D-manno-heptose 1-phosphate adenylyltransferase	B9T54_RS09540	K8O67_08510 (100.00%)	K8O66_08555 (100.00%)	K8O64_08565 (100.00%)	K8O65_08560 (100.00%)
1538	D-glycero-beta-D-manno-heptose-7-phosphate kinase	B9T54_RS09545	K8O67_08515 (100.00%)	K8O66_08560 (100.00%)	K8O64_08570 (100.00%)	K8O65_08565 (100.00%)
1539	LON peptidase substrate-binding domain-containing protein	B9T54_RS09550	K8O67_08520 (100.00%)	K8O66_08565 (100.00%)	K8O64_08575 (100.00%)	K8O65_08570 (100.00%)
1540	tRNA epoxyqueuosine(34) reductase QueG	B9T54_RS09555	K8O67_08525 (100.00%)	K8O66_08570 (100.00%)	K8O64_08580 (100.00%)	K8O65_08575 (100.00%)
1541	hypothetical protein	B9T54_RS09560	K8O67_08530 (100.00%)	K8O66_08575 (100.00%)	K8O64_08585 (100.00%)	K8O65_08580 (100.00%)
1542	DUF350 domain-containing protein	B9T54_RS09565	K8O67_08535 (100.00%)	K8O66_08580 (100.00%)	K8O64_08590 (100.00%)	K8O65_08585 (100.00%)
1543	type I methionyl aminopeptidase	B9T54_RS09570	K8O67_08540 (100.00%)	K8O66_08585 (100.00%)	K8O64_08595 (100.00%)	K8O65_08590 (100.00%)
1544	hypothetical protein	B9T54_RS09575	K8O67_08545 (100.00%)	K8O66_08590 (100.00%)	K8O64_08600 (100.00%)	K8O65_08595 (100.00%)
1545	chromosome segregation protein SMC	B9T54_RS09580	K8O67_08550 (100.00%)	K8O66_08595 (100.00%)	K8O64_08605 (100.00%)	K8O65_08600 (100.00%)
1546	class I SAM-dependent methyltransferase	B9T54_RS09585	K8O67_08555 (100.00%)	K8O66_08600 (100.00%)	K8O64_08610 (100.00%)	K8O65_08605 (100.00%)
1547	anti-sigma factor antagonist	B9T54_RS09590	K8O67_08560 (100.00%)	K8O66_08605 (100.00%)	K8O64_08615 (100.00%)	K8O65_08610 (100.00%)
1548	ABC transporter ATP-binding protein	B9T54_RS09595	K8O67_08565 (100.00%)	K8O66_08610 (100.00%)	K8O64_08620 (100.00%)	K8O65_08615 (100.00%)
1549	gliding motility ABC transporter	B9T54_RS09600	K8O67_08570 (100.00%)	K8O66_08615 (100.00%)	K8O64_08625 (100.00%)	K8O65_08620 (100.00%)
1550	gliding motility ABC transporter	B9T54_RS09605	K8O67_08575 (100.00%)	K8O66_08620 (100.00%)	K8O64_08630 (100.00%)	K8O65_08625 (100.00%)
1551	DUF4340 domain-containing protein	B9T54_RS09610	K8O67_08580 (100.00%)	K8O66_08625 (100.00%)	K8O64_08635 (100.00%)	K8O65_08630 (100.00%)
1552	lipid A Kdo2 1-phosphate O-methyltransferase	B9T54_RS09615	K8O67_08585 (100.00%)	K8O66_08630 (100.00%)	K8O64_08640 (100.00%)	K8O65_08635 (100.00%)
1553	hypothetical protein	B9T54_RS09620	K8O67_08590 (100.00%)	K8O66_08635 (100.00%)	K8O64_08645 (100.00%)	K8O65_08640 (100.00%)
1554	hypothetical protein	B9T54_RS09625	K8O67_08595 (100.00%)	K8O66_08640 (100.00%)	K8O64_08650 (100.00%)	K8O65_08645 (100.00%)
1555	chemotaxis protein CheX	B9T54_RS09630	K8O67_08600 (100.00%)	K8O66_08645 (100.00%)	K8O64_08655 (100.00%)	K8O65_08650 (100.00%)
1556	tetratricopeptide repeat protein	B9T54_RS09635	K8O67_08605 (100.00%)	K8O66_08650 (100.00%)	K8O64_08660 (100.00%)	K8O65_08655 (100.00%)
1557	hypothetical protein	B9T54_RS09640	K8O67_08610 (100.00%)	K8O66_08655 (100.00%)	K8O64_08665 (100.00%)	K8O65_08660 (100.00%)
1558	hypothetical protein	B9T54_RS09650
1559	IS110 family transposase	B9T54_RS09655	K8O67_08615 (100.00%)	K8O66_08660 (100.00%)	K8O64_08670 (100.00%)	K8O65_08665 (100.00%)
1560	hypothetical protein	B9T54_RS09660
1561	cytochrome-c oxidase%2C cbb3-type subunit I	B9T54_RS09665	K8O67_08620 (100.00%)	K8O66_08665 (100.00%)	K8O64_08675 (100.00%)	K8O65_08670 (100.00%)
1562	cbb3-type cytochrome c oxidase subunit II	B9T54_RS09670	K8O67_08625 (100.00%)	K8O66_08670 (100.00%)	K8O64_08680 (100.00%)	K8O65_08675 (100.00%)
1563	hypothetical protein	B9T54_RS09675	K8O67_08630 (100.00%)	K8O66_08675 (100.00%)	K8O64_08685 (100.00%)	K8O65_08680 (100.00%)
1564	c-type cytochrome	B9T54_RS09680	K8O67_08635 (100.00%)	K8O66_08680 (100.00%)	K8O64_08690 (100.00%)	K8O65_08685 (100.00%)
1565	cytochrome c oxidase accessory protein CcoG	B9T54_RS09685	K8O67_08640 (100.00%)	K8O66_08685 (100.00%)	K8O64_08695 (100.00%)	K8O65_08690 (100.00%)
1566	hypothetical protein	B9T54_RS09690	K8O67_08645 (100.00%)	K8O66_08690 (100.00%)	K8O64_08700 (100.00%)	K8O65_08695 (100.00%)
1567	heavy metal translocating P-type ATPase	B9T54_RS09695	K8O67_08650 (100.00%)	K8O66_08695 (100.00%)	K8O64_08705 (100.00%)	K8O65_08700 (100.00%)
1568	cbb3-type cytochrome oxidase assembly protein CcoS	B9T54_RS09700	K8O67_08655 (100.00%)	K8O66_08700 (100.00%)	K8O64_08710 (100.00%)	K8O65_08705 (100.00%)
1569	sulfite exporter TauE/SafE family protein	B9T54_RS09705	K8O67_08660 (100.00%)	K8O66_08705 (100.00%)	K8O64_08715 (100.00%)	K8O65_08710 (100.00%)
1570	DUF342 domain-containing protein	B9T54_RS09710	K8O67_08665 (100.00%)	K8O66_08710 (100.00%)	K8O64_08720 (100.00%)	K8O65_08715 (100.00%)
1571	hypothetical protein	B9T54_RS09715	K8O67_08670 (100.00%)	K8O66_08715 (100.00%)	K8O64_08725 (100.00%)	K8O65_08720 (100.00%)
1572	ATP-binding protein	B9T54_RS09720	K8O67_08675 (100.00%)	K8O66_08720 (100.00%)	K8O64_08730 (100.00%)	K8O65_08725 (100.00%)
1573	site-specific tyrosine recombinase XerD	B9T54_RS09725	K8O67_08680 (100.00%)	K8O66_08725 (100.00%)	K8O64_08735 (100.00%)	K8O65_08730 (100.00%)
1574	tetratricopeptide repeat protein	B9T54_RS09730	K8O67_08685 (100.00%)	K8O66_08730 (100.00%)	K8O64_08740 (100.00%)	K8O65_08735 (100.00%)
1575	hypothetical protein	B9T54_RS09735	K8O67_08690 (100.00%)	K8O66_08735 (100.00%)	K8O64_08745 (100.00%)	K8O65_08740 (100.00%)
1576	MBOAT family protein	B9T54_RS09740	K8O67_08695 (100.00%)	K8O66_08740 (100.00%)	K8O64_08750 (100.00%)	K8O65_08745 (100.00%)
1577	SGNH/GDSL hydrolase family protein	B9T54_RS09745	K8O67_08700 (100.00%)	K8O66_08745 (100.00%)	K8O64_08755 (100.00%)	K8O65_08750 (100.00%)
1578	thioredoxin-disulfide reductase	B9T54_RS09750	K8O67_08705 (100.00%)	K8O66_08750 (100.00%)	K8O64_08760 (100.00%)	K8O65_08755 (100.00%)
1579	hypothetical protein	B9T54_RS09755	K8O67_08710 (100.00%)	K8O66_08755 (100.00%)	K8O64_08765 (100.00%)	K8O65_08760 (100.00%)
1580	hypothetical protein	B9T54_RS09760	K8O67_08715 (100.00%)	K8O66_08760 (100.00%)	K8O64_08770 (100.00%)	K8O65_08765 (100.00%)
1581	hypothetical protein	B9T54_RS09770	K8O67_08720 (100.00%)	K8O66_08765 (100.00%)	K8O64_08775 (100.00%)	K8O65_08770 (100.00%)
1582	hypothetical protein	B9T54_RS09775	K8O67_08725 (99.45%)	K8O66_08770 (99.45%)	K8O64_08780 (99.45%)	K8O65_08775 (99.45%)
1583	phosphoglycerate dehydrogenase	B9T54_RS09780	K8O67_08730 (100.00%)	K8O66_08775 (100.00%)	K8O64_08785 (100.00%)	K8O65_08780 (100.00%)
1584	PilZ domain-containing protein	B9T54_RS09785	K8O67_08735 (100.00%)	K8O66_08780 (100.00%)	K8O64_08790 (100.00%)	K8O65_08785 (100.00%)
1585	PaaI family thioesterase	B9T54_RS09795	K8O67_08740 (100.00%)	K8O66_08785 (100.00%)	K8O64_08795 (100.00%)	K8O65_08790 (100.00%)
1586	hypothetical protein	B9T54_RS09800
1587	hypothetical protein	B9T54_RS09805	K8O67_08745 (100.00%)	K8O66_08790 (100.00%)	K8O64_08800 (100.00%)	K8O65_08795 (100.00%)
1588	alpha/beta hydrolase	B9T54_RS09810	K8O67_08750 (100.00%)	K8O66_08795 (100.00%)	K8O64_08805 (100.00%)	K8O65_08800 (100.00%)
1589	DUF309 domain-containing protein	B9T54_RS09815	K8O67_08755 (100.00%)	K8O66_08800 (100.00%)	K8O64_08810 (100.00%)	K8O65_08805 (100.00%)
1590	aldo/keto reductase	B9T54_RS09820	K8O67_08760 (100.00%)	K8O66_08805 (100.00%)	K8O64_08815 (100.00%)	K8O65_08810 (100.00%)
1591	succinate dehydrogenase cytochrome B subunit%2C b558 family	B9T54_RS09825	K8O67_08765 (100.00%)	K8O66_08810 (100.00%)	K8O64_08820 (100.00%)	K8O65_08815 (100.00%)
1592	fumarate reductase/succinate dehydrogenase flavoprotein subunit	B9T54_RS09830	K8O67_08770 (100.00%)	K8O66_08815 (100.00%)	K8O64_08825 (100.00%)	K8O65_08820 (100.00%)
1593	succinate dehydrogenase/fumarate reductase iron-sulfur subunit	B9T54_RS09835	K8O67_08775 (100.00%)	K8O66_08820 (100.00%)	K8O64_08830 (100.00%)	K8O65_08825 (100.00%)
1594	1-aminocyclopropane-1-carboxylate deaminase	B9T54_RS09845	K8O67_08780 (100.00%)	K8O66_08825 (100.00%)	K8O64_08835 (100.00%)	K8O65_08830 (100.00%)
1595	hypothetical protein	B9T54_RS09850	K8O67_08785 (100.00%)	K8O66_08830 (100.00%)	K8O64_08840 (100.00%)	K8O65_08835 (100.00%)
1596	elongation factor 4	B9T54_RS09855	K8O67_08790 (100.00%)	K8O66_08835 (100.00%)	K8O64_08845 (100.00%)	K8O65_08840 (100.00%)
1597	dolichol kinase	B9T54_RS09860	K8O67_08795 (100.00%)	K8O66_08840 (100.00%)	K8O64_08850 (100.00%)	K8O65_08845 (100.00%)
1598	STAS domain-containing protein	B9T54_RS09865	K8O67_08800 (100.00%)	K8O66_08845 (100.00%)	K8O64_08855 (100.00%)	K8O65_08850 (100.00%)
1599	hypothetical protein	B9T54_RS09870	K8O67_08805 (100.00%)	K8O66_08850 (100.00%)	K8O64_08860 (100.00%)	K8O65_08855 (100.00%)
1600	hypothetical protein	B9T54_RS09875	K8O67_08810 (100.00%)	K8O66_08855 (100.00%)	K8O64_08865 (100.00%)	K8O65_08860 (100.00%)
1601	hypothetical protein	B9T54_RS09880	K8O67_08815 (100.00%)	K8O66_08860 (100.00%)	K8O64_08870 (100.00%)	K8O65_08865 (100.00%)
1602	hypothetical protein	B9T54_RS09890
1603	hypothetical protein	B9T54_RS09895	K8O67_08830 (100.00%)	K8O66_08875 (100.00%)	K8O64_08885 (100.00%)	K8O65_08880 (100.00%)
1604	hypothetical protein	B9T54_RS09900	K8O67_08835 (100.00%)	K8O66_08880 (100.00%)	K8O64_08890 (100.00%)	K8O65_08885 (100.00%)
1605	hypothetical protein	B9T54_RS09915	K8O67_08850 (100.00%)	K8O66_08895 (100.00%)	K8O64_08905 (100.00%)	K8O65_08900 (100.00%)
1606	hypothetical protein	B9T54_RS09920	K8O67_08855 (100.00%)	K8O66_08900 (100.00%)	K8O64_08910 (100.00%)	K8O65_08905 (100.00%)
1607	polysaccharide deacetylase family protein	B9T54_RS09925	K8O67_08860 (100.00%)	K8O66_08905 (100.00%)	K8O64_08915 (100.00%)	K8O65_08910 (100.00%)
1608	glycosyltransferase	B9T54_RS09930	K8O67_08865 (100.00%)	K8O66_08910 (100.00%)	K8O64_08920 (100.00%)	K8O65_08915 (100.00%)
1609	hypothetical protein	B9T54_RS09935	K8O67_08870 (100.00%)	K8O66_08915 (100.00%)	K8O64_08925 (100.00%)	K8O65_08920 (100.00%)
1610	lysine--tRNA ligase	B9T54_RS09940	K8O67_08875 (100.00%)	K8O66_08920 (100.00%)	K8O64_08930 (100.00%)	K8O65_08925 (100.00%)
1611	hypothetical protein	B9T54_RS09945	K8O67_08880 (100.00%)	K8O66_08925 (100.00%)	K8O64_08935 (100.00%)	K8O65_08930 (100.00%)
1612	WecB/TagA/CpsF family glycosyltransferase	B9T54_RS09950	K8O67_08885 (100.00%)	K8O66_08930 (100.00%)	K8O64_08940 (100.00%)	K8O65_08935 (100.00%)
1613	thiamine phosphate synthase	B9T54_RS09955	K8O67_08890 (100.00%)	K8O66_08935 (100.00%)	K8O64_08945 (100.00%)	K8O65_08940 (100.00%)
1614	hypothetical protein	B9T54_RS09960	K8O67_08895 (100.00%)	K8O66_08945 (100.00%)	K8O64_08950 (100.00%)	K8O65_08945 (100.00%)
1615	16S rRNA (uracil(1498)-N(3))-methyltransferase	B9T54_RS09965	K8O67_08900 (100.00%)	K8O66_08950 (100.00%)	K8O64_08955 (100.00%)	K8O65_08950 (100.00%)
1616	outer membrane lipoprotein-sorting protein	B9T54_RS09970	K8O67_08905 (100.00%)	K8O66_08955 (100.00%)	K8O64_08960 (100.00%)	K8O65_08955 (100.00%)
1617	IMP dehydrogenase	B9T54_RS09975	K8O67_08910 (100.00%)	K8O66_08960 (100.00%)	K8O64_08965 (100.00%)	K8O65_08960 (100.00%)
1618	DUF1577 domain-containing protein	B9T54_RS09980	K8O67_08915 (100.00%)	K8O66_08965 (100.00%)	K8O64_08970 (100.00%)	K8O65_08965 (100.00%)
1619	hypothetical protein	B9T54_RS09985	K8O67_08920 (100.00%)	K8O66_08970 (100.00%)	K8O64_08975 (100.00%)	K8O65_08970 (100.00%)
1620	O-antigen ligase family protein	B9T54_RS09990	K8O67_08925 (100.00%)	K8O66_08975 (100.00%)	K8O64_08980 (100.00%)	K8O65_08975 (100.00%)
1621	hypothetical protein	B9T54_RS09995	K8O67_08930 (100.00%)	K8O66_08980 (100.00%)	K8O64_08985 (100.00%)	K8O65_08980 (100.00%)
1622	[cytidine(C)-cytidine(C)-adenosine (A)]-adding enzyme	B9T54_RS10005	K8O67_08940 (100.00%)	K8O66_08990 (100.00%)	K8O64_08995 (100.00%)	K8O65_08990 (100.00%)
1623	hypothetical protein	B9T54_RS10010	K8O67_08945 (100.00%)	K8O66_08995 (100.00%)	K8O64_09000 (100.00%)	K8O65_08995 (100.00%)
1624	ribonuclease HI family protein	B9T54_RS10015	K8O67_08950 (100.00%)	K8O66_09000 (100.00%)	K8O64_09005 (100.00%)	K8O65_09000 (100.00%)
1625	hypothetical protein	B9T54_RS10020	K8O67_08955 (100.00%)	K8O66_09005 (100.00%)	K8O64_09010 (100.00%)	K8O65_09005 (100.00%)
1626	arginyltransferase	B9T54_RS10025	K8O67_08960 (100.00%)	K8O66_09010 (100.00%)	K8O64_09015 (100.00%)	K8O65_09010 (100.00%)
1627	SDR family NAD(P)-dependent oxidoreductase	B9T54_RS10030	K8O67_08965 (100.00%)	K8O66_09015 (100.00%)	K8O64_09020 (100.00%)	K8O65_09015 (100.00%)
1628	FAD-binding oxidoreductase	B9T54_RS10035	K8O67_08970 (100.00%)	K8O66_09020 (100.00%)	K8O64_09025 (100.00%)	K8O65_09020 (100.00%)
1629	dolichyl-phosphate-mannose--protein mannosyltransferase	B9T54_RS10040	K8O67_08975 (100.00%)	K8O66_09025 (100.00%)	K8O64_09030 (100.00%)	K8O65_09025 (100.00%)
1630	glycosyltransferase family 2 protein	B9T54_RS10045	K8O67_08980 (100.00%)	K8O66_09030 (100.00%)	K8O64_09035 (100.00%)	K8O65_09030 (100.00%)
1631	helix-turn-helix transcriptional regulator	B9T54_RS10050	K8O67_08985 (100.00%)	K8O66_09035 (100.00%)	K8O64_09040 (100.00%)	K8O65_09035 (100.00%)
1632	efflux RND transporter permease subunit	B9T54_RS10055	K8O67_08990 (100.00%)	K8O66_09040 (100.00%)	K8O64_09045 (100.00%)	K8O65_09040 (100.00%)
1633	hypothetical protein	B9T54_RS10060	K8O67_08995 (100.00%)	K8O66_09045 (100.00%)	K8O64_09050 (100.00%)	K8O65_09045 (100.00%)
1634	HlyD family efflux transporter periplasmic adaptor subunit	B9T54_RS10065
1635	TolC family protein	B9T54_RS10070	K8O67_09005 (100.00%)	K8O66_09055 (100.00%)	K8O64_09060 (100.00%)	K8O65_09055 (100.00%)
1636	hypothetical protein	B9T54_RS10075	K8O67_09010 (100.00%)	K8O66_09060 (100.00%)	K8O64_09065 (100.00%)	K8O65_09060 (100.00%)
1637	preprotein translocase subunit SecA	B9T54_RS10085	K8O67_09020 (100.00%)	K8O66_09070 (100.00%)	K8O64_09075 (100.00%)	K8O65_09070 (100.00%)
1638	type 1 glutamine amidotransferase	B9T54_RS10090	K8O67_09025 (100.00%)	K8O66_09075 (100.00%)	K8O64_09080 (100.00%)	K8O65_09075 (100.00%)
1639	TlpA family protein disulfide reductase	B9T54_RS10095	K8O67_09030 (100.00%)	K8O66_09080 (100.00%)	K8O64_09085 (100.00%)	K8O65_09080 (100.00%)
1640	hypothetical protein	B9T54_RS10100	K8O67_09035 (100.00%)	K8O66_09085 (100.00%)	K8O64_09090 (100.00%)	K8O65_09085 (100.00%)
1641	DUF4416 family protein	B9T54_RS10105	K8O67_09040 (100.00%)	K8O66_09090 (100.00%)	K8O64_09095 (100.00%)	K8O65_09090 (100.00%)
1642	alpha/beta fold hydrolase	B9T54_RS10110	K8O67_09045 (100.00%)	K8O66_09095 (100.00%)	K8O64_09100 (100.00%)	K8O65_09095 (100.00%)
1643	hypothetical protein	B9T54_RS10115	K8O67_09050 (100.00%)	K8O66_09100 (100.00%)	K8O64_09105 (100.00%)	K8O65_09100 (100.00%)
1644	ATP-dependent Clp protease proteolytic subunit	B9T54_RS10120	K8O67_09055 (100.00%)	K8O66_09105 (100.00%)	K8O64_09110 (100.00%)	K8O65_09105 (100.00%)
1645	septum formation initiator family protein	B9T54_RS10125	K8O67_09060 (100.00%)	K8O66_09110 (100.00%)	K8O64_09115 (100.00%)	K8O65_09110 (100.00%)
1646	phosphopyruvate hydratase	B9T54_RS10130	K8O67_09065 (100.00%)	K8O66_09115 (100.00%)	K8O64_09120 (100.00%)	K8O65_09115 (100.00%)
1647	hypothetical protein	B9T54_RS10135	K8O67_09070 (100.00%)	K8O66_09120 (100.00%)	K8O64_09125 (100.00%)	K8O65_09120 (100.00%)
1648	DUF115 domain-containing protein	B9T54_RS10140	K8O67_09075 (100.00%)	K8O66_09125 (100.00%)	K8O64_09130 (100.00%)	K8O65_09125 (100.00%)
1649	response regulator	B9T54_RS10145	K8O67_09080 (100.00%)	K8O66_09130 (100.00%)	K8O64_09135 (100.00%)	K8O65_09130 (100.00%)
1650	HEAT repeat domain-containing protein	B9T54_RS10150	K8O67_09085 (99.75%)	K8O66_09135 (99.75%)	K8O64_09140 (99.75%)	K8O65_09135 (99.75%)
1651	hypothetical protein	B9T54_RS10155	K8O67_09090 (100.00%)	K8O66_09140 (100.00%)	K8O64_09145 (100.00%)	K8O65_09140 (100.00%)
1652	hypothetical protein	B9T54_RS10160	K8O67_09095 (100.00%)	K8O66_09145 (100.00%)	K8O64_09150 (100.00%)	K8O65_09145 (100.00%)
1653	IS4 family transposase	B9T54_RS10170	K8O67_09105 (99.05%)	K8O66_09155 (99.05%)	K8O64_09160 (99.05%)	K8O65_09155 (99.05%)
1654	alpha/beta fold hydrolase	B9T54_RS10190	K8O67_09120 (100.00%)	K8O66_09170 (100.00%)	K8O64_09175 (100.00%)	K8O65_09170 (100.00%)
1655	hypothetical protein	B9T54_RS10195	K8O67_09125 (100.00%)	K8O66_09175 (100.00%)	K8O64_09180 (100.00%)	K8O65_09175 (100.00%)
1656	hypothetical protein	B9T54_RS10200	K8O67_09130 (100.00%)	K8O66_09180 (100.00%)	K8O64_09185 (100.00%)	K8O65_09180 (100.00%)
1657	MFS transporter	B9T54_RS10205	K8O67_09135 (100.00%)	K8O66_09185 (100.00%)	K8O64_09190 (100.00%)	K8O65_09185 (100.00%)
1658	[protein-PII] uridylyltransferase	B9T54_RS10210	K8O67_09140 (100.00%)	K8O66_09190 (100.00%)	K8O64_09195 (100.00%)	K8O65_09190 (100.00%)
1659	hypothetical protein	B9T54_RS10215
1660	acyl-CoA dehydrogenase	B9T54_RS10220	K8O67_09150 (100.00%)	K8O66_09200 (100.00%)	K8O64_09205 (100.00%)	K8O65_09200 (100.00%)
1661	cAMP/cGMP-dependent 3'%2C5'-cyclic-AMP/GMP phosphodiesterase	B9T54_RS10225	K8O67_09155 (100.00%)	K8O66_09205 (100.00%)	K8O64_09210 (100.00%)	K8O65_09205 (100.00%)
1662	thioredoxin	B9T54_RS10230	K8O67_09160 (100.00%)	K8O66_09210 (100.00%)	K8O64_09215 (100.00%)	K8O65_09210 (100.00%)
1663	hypothetical protein	B9T54_RS10235	K8O67_09165 (100.00%)	K8O66_09215 (100.00%)	K8O64_09220 (100.00%)	K8O65_09215 (100.00%)
1664	twin-arginine translocase TatA/TatE family subunit	B9T54_RS10240	K8O67_09170 (100.00%)	K8O66_09220 (100.00%)	K8O64_09225 (100.00%)	K8O65_09220 (100.00%)
1665	twin-arginine translocase subunit TatC	B9T54_RS10245	K8O67_09175 (100.00%)	K8O66_09225 (100.00%)	K8O64_09230 (100.00%)	K8O65_09225 (100.00%)
1666	hypothetical protein	B9T54_RS10250	K8O67_09180 (100.00%)	K8O66_09230 (100.00%)	K8O64_09235 (100.00%)	K8O65_09230 (100.00%)
1667	transcriptional regulator	B9T54_RS10255	K8O67_09185 (100.00%)	K8O66_09235 (100.00%)	K8O64_09240 (100.00%)	K8O65_09235 (100.00%)
1668	hypothetical protein	B9T54_RS10260	K8O67_09190 (100.00%)	K8O66_09240 (100.00%)	K8O64_09245 (100.00%)	K8O65_09240 (100.00%)
1669	RNA-binding protein	B9T54_RS10265	K8O67_09195 (100.00%)	K8O66_09245 (100.00%)	K8O64_09250 (100.00%)	K8O65_09245 (100.00%)
1670	MORN repeat protein	B9T54_RS10275	K8O67_09205 (100.00%)	K8O66_09255 (100.00%)	K8O64_09260 (100.00%)	K8O65_09255 (100.00%)
1671	hypothetical protein	B9T54_RS10280	K8O67_09210 (100.00%)	K8O66_09260 (100.00%)	K8O64_09265 (100.00%)	K8O65_09260 (100.00%)
1672	hypothetical protein	B9T54_RS10295	K8O67_09220 (100.00%)	K8O66_09270 (100.00%)	K8O64_09275 (100.00%)	K8O65_09270 (100.00%)
1673	thiol oxidoreductase	B9T54_RS10300	K8O67_09225 (100.00%)	K8O66_09275 (100.00%)	K8O64_09280 (100.00%)	K8O65_09275 (100.00%)
1674	catalase	B9T54_RS10305	K8O67_09230 (100.00%)	K8O66_09280 (100.00%)	K8O64_09285 (100.00%)	K8O65_09280 (100.00%)
1675	ankyrin repeat domain-containing protein	B9T54_RS10310	K8O67_09235 (100.00%)	K8O66_09285 (100.00%)	K8O64_09290 (100.00%)	K8O65_09285 (100.00%)
1676	transcriptional repressor	B9T54_RS10315	K8O67_09240 (100.00%)	K8O66_09290 (100.00%)	K8O64_09295 (100.00%)	K8O65_09290 (100.00%)
1677	flagellar hook-basal body protein	B9T54_RS10320	K8O67_09245 (100.00%)	K8O66_09295 (100.00%)	K8O64_09300 (100.00%)	K8O65_09295 (100.00%)
1678	transposase	B9T54_RS10325	K8O67_09250 (100.00%)	K8O66_09300 (100.00%)	K8O64_09305 (100.00%)	K8O65_09300 (100.00%)
1679	hypothetical protein	B9T54_RS10330
1680	hypothetical protein	B9T54_RS10335	K8O67_09255 (99.25%)	K8O66_09305 (99.25%)	K8O64_09310 (99.25%)	K8O65_09305 (99.25%)
1681	class I SAM-dependent methyltransferase	B9T54_RS10345
1682	hypothetical protein	B9T54_RS10355	K8O67_09270 (100.00%)	K8O66_09320 (100.00%)	K8O64_09325 (100.00%)	K8O65_09320 (100.00%)
1683	ATP-binding protein	B9T54_RS10360	K8O67_09275 (100.00%)	K8O66_09325 (100.00%)	K8O64_09330 (100.00%)	K8O65_09325 (100.00%)
1684	ATP-dependent chaperone ClpB	B9T54_RS10380	K8O67_09290 (100.00%)	K8O66_09340 (100.00%)	K8O64_09345 (100.00%)	K8O65_09340 (100.00%)
1685	symporter	B9T54_RS10385	K8O67_09295 (100.00%)	K8O66_09345 (100.00%)	K8O64_09350 (100.00%)	K8O65_09345 (100.00%)
1686	helicase	B9T54_RS10390	K8O67_09300 (100.00%)	K8O66_09350 (100.00%)	K8O64_09355 (100.00%)	K8O65_09350 (100.00%)
1687	hypothetical protein	B9T54_RS10395	K8O67_09305 (100.00%)	K8O66_09355 (100.00%)	K8O64_09360 (100.00%)	K8O65_09355 (100.00%)
1688	guanylate kinase	B9T54_RS10400	K8O67_09310 (100.00%)	K8O66_09360 (100.00%)	K8O64_09365 (100.00%)	K8O65_09360 (100.00%)
1689	DUF370 domain-containing protein	B9T54_RS10405	K8O67_09315 (100.00%)	K8O66_09365 (100.00%)	K8O64_09370 (100.00%)	K8O65_09365 (100.00%)
1690	hypothetical protein	B9T54_RS10410	K8O67_09320 (100.00%)	K8O66_09370 (100.00%)	K8O64_09375 (100.00%)	K8O65_09370 (100.00%)
1691	hypothetical protein	B9T54_RS10415	K8O67_09325 (100.00%)	K8O66_09375 (100.00%)	K8O64_09380 (100.00%)	K8O65_09375 (100.00%)
1692	FapA family protein	B9T54_RS10420	K8O67_09330 (100.00%)	K8O66_09380 (100.00%)	K8O64_09385 (100.00%)	K8O65_09380 (100.00%)
1693	RNA polymerase sigma factor WhiG	B9T54_RS10425	K8O67_09335 (100.00%)	K8O66_09385 (100.00%)	K8O64_09390 (100.00%)	K8O65_09385 (100.00%)
1694	hypothetical protein	B9T54_RS10430	K8O67_09340 (100.00%)	K8O66_09390 (100.00%)	K8O64_09395 (100.00%)	K8O65_09390 (100.00%)
1695	MinD/ParA family protein	B9T54_RS10435	K8O67_09345 (100.00%)	K8O66_09395 (100.00%)	K8O64_09400 (100.00%)	K8O65_09395 (100.00%)
1696	flagellar biosynthesis protein FlhF	B9T54_RS10440	K8O67_09350 (100.00%)	K8O66_09400 (100.00%)	K8O64_09405 (100.00%)	K8O65_09400 (100.00%)
1697	flagellar biosynthesis protein FlhA	B9T54_RS10445	K8O67_09355 (100.00%)	K8O66_09405 (100.00%)	K8O64_09410 (100.00%)	K8O65_09405 (100.00%)
1698	flagellar type III secretion system protein FlhB	B9T54_RS10450	K8O67_09360 (100.00%)	K8O66_09410 (100.00%)	K8O64_09415 (100.00%)	K8O65_09410 (100.00%)
1699	flagellar biosynthetic protein FliR	B9T54_RS10455	K8O67_09365 (100.00%)	K8O66_09415 (100.00%)	K8O64_09420 (100.00%)	K8O65_09415 (100.00%)
1700	flagellar biosynthesis protein FliQ	B9T54_RS10460	K8O67_09370 (100.00%)	K8O66_09420 (100.00%)	K8O64_09425 (100.00%)	K8O65_09420 (100.00%)
1701	flagellar type III secretion system pore protein FliP	B9T54_RS10465	K8O67_09375 (100.00%)	K8O66_09425 (100.00%)	K8O64_09430 (100.00%)	K8O65_09425 (100.00%)
1702	flagellar biosynthetic protein FliO	B9T54_RS10470	K8O67_09380 (100.00%)	K8O66_09430 (100.00%)	K8O64_09435 (100.00%)	K8O65_09430 (100.00%)
1703	flagellar motor switch protein FliN	B9T54_RS10475	K8O67_09385 (100.00%)	K8O66_09435 (100.00%)	K8O64_09440 (100.00%)	K8O65_09435 (100.00%)
1704	DUF971 domain-containing protein	B9T54_RS10480	K8O67_09390 (100.00%)	K8O66_09440 (100.00%)	K8O64_09445 (100.00%)	K8O65_09440 (100.00%)
1705	phosphatidylserine decarboxylase	B9T54_RS10485	K8O67_09395 (100.00%)	K8O66_09445 (100.00%)	K8O64_09450 (100.00%)	K8O65_09445 (100.00%)
1706	hypothetical protein	B9T54_RS10490	K8O67_09400 (100.00%)	K8O66_09450 (100.00%)	K8O64_09455 (100.00%)	K8O65_09450 (100.00%)
1707	PAS domain S-box protein	B9T54_RS10495	K8O67_09405 (100.00%)	K8O66_09455 (100.00%)	K8O64_09460 (100.00%)	K8O65_09455 (100.00%)
1708	SDR family oxidoreductase	B9T54_RS10505	K8O67_09415 (100.00%)	K8O66_09465 (100.00%)	K8O64_09470 (100.00%)	K8O65_09465 (100.00%)
1709	glutathione S-transferase	B9T54_RS10510	K8O67_09420 (100.00%)	K8O66_09470 (100.00%)	K8O64_09475 (100.00%)	K8O65_09470 (100.00%)
1710	hypothetical protein	B9T54_RS10515	K8O67_09425 (100.00%)	K8O66_09475 (100.00%)	K8O64_09480 (100.00%)	K8O65_09475 (100.00%)
1711	M3 family metallopeptidase	B9T54_RS10520	K8O67_09430 (100.00%)	K8O66_09480 (100.00%)	K8O64_09485 (100.00%)	K8O65_09480 (100.00%)
1712	hypothetical protein	B9T54_RS10525	K8O67_09435 (100.00%)	K8O66_09485 (100.00%)	K8O64_09490 (100.00%)	K8O65_09485 (100.00%)
1713	hypothetical protein	B9T54_RS10530
1714	acyl dehydratase	B9T54_RS10535	K8O67_09440 (100.00%)	K8O66_09490 (100.00%)	K8O64_09495 (100.00%)	K8O65_09490 (100.00%)
1715	ATP-dependent Clp protease adaptor ClpS	B9T54_RS10550	K8O67_09455 (100.00%)	K8O66_09505 (100.00%)	K8O64_09510 (100.00%)	K8O65_09505 (100.00%)
1716	transketolase family protein	B9T54_RS10555	K8O67_09460 (100.00%)	K8O66_09510 (100.00%)	K8O64_09515 (100.00%)	K8O65_09510 (100.00%)
1717	methionine adenosyltransferase	B9T54_RS10560	K8O67_09465 (100.00%)	K8O66_09515 (100.00%)	K8O64_09520 (100.00%)	K8O65_09515 (100.00%)
1718	ParB N-terminal domain-containing protein	B9T54_RS10565	K8O67_09470 (100.00%)	K8O66_09520 (100.00%)	K8O64_09525 (100.00%)	K8O65_09520 (100.00%)
1719	hypothetical protein	B9T54_RS10570
1720	hypothetical protein	B9T54_RS10575	K8O67_09475 (100.00%)	K8O66_09525 (100.00%)	K8O64_09530 (100.00%)	K8O65_09525 (100.00%)
1721	hypothetical protein	B9T54_RS10580
1722	acyl-CoA dehydrogenase	B9T54_RS10585	K8O67_09480 (100.00%)	K8O66_09530 (100.00%)	K8O64_09535 (100.00%)	K8O65_09530 (100.00%)
1723	hypothetical protein	B9T54_RS10590	K8O67_09485 (100.00%)	K8O66_09535 (100.00%)	K8O64_09540 (100.00%)	K8O65_09535 (100.00%)
1724	asparagine--tRNA ligase	B9T54_RS10595	K8O67_09490 (100.00%)	K8O66_09540 (100.00%)	K8O64_09545 (100.00%)	K8O65_09540 (100.00%)
1725	bifunctional methylenetetrahydrofolate dehydrogenase/methenyltetrahydrofolate cyclohydrolase FolD	B9T54_RS10600	K8O67_09495 (100.00%)	K8O66_09545 (100.00%)	K8O64_09550 (100.00%)	K8O65_09545 (100.00%)
1726	prolyl oligopeptidase family serine peptidase	B9T54_RS10605	K8O67_09500 (100.00%)	K8O66_09550 (100.00%)	K8O64_09555 (100.00%)	K8O65_09550 (100.00%)
1727	cysteine--tRNA ligase	B9T54_RS10610	K8O67_09505 (100.00%)	K8O66_09555 (100.00%)	K8O64_09560 (100.00%)	K8O65_09555 (100.00%)
1728	23S rRNA (guanosine(2251)-2'-O)-methyltransferase RlmB	B9T54_RS10615	K8O67_09510 (100.00%)	K8O66_09560 (100.00%)	K8O64_09565 (100.00%)	K8O65_09560 (100.00%)
1729	esterase	B9T54_RS10620	K8O67_09515 (100.00%)	K8O66_09565 (100.00%)	K8O64_09570 (100.00%)	K8O65_09565 (100.00%)
1730	alpha/beta hydrolase	B9T54_RS10630	K8O67_09525 (100.00%)	K8O66_09575 (100.00%)	K8O64_09580 (100.00%)	K8O65_09575 (100.00%)
1731	imidazole glycerol phosphate synthase subunit HisF	B9T54_RS10635	K8O67_09530 (100.00%)	K8O66_09580 (100.00%)	K8O64_09585 (100.00%)	K8O65_09580 (100.00%)
1732	Asp-tRNA(Asn)/Glu-tRNA(Gln) amidotransferase subunit GatA	B9T54_RS10640	K8O67_09535 (100.00%)	K8O66_09585 (100.00%)	K8O64_09590 (100.00%)	K8O65_09585 (100.00%)
1733	Asp-tRNA(Asn)/Glu-tRNA(Gln) amidotransferase subunit GatC	B9T54_RS10645	K8O67_09540 (100.00%)	K8O66_09590 (100.00%)	K8O64_09595 (100.00%)	K8O65_09590 (100.00%)
1734	undecaprenyl-phosphate glucose phosphotransferase	B9T54_RS10650	K8O67_09545 (100.00%)	K8O66_09595 (100.00%)	K8O64_09600 (100.00%)	K8O65_09595 (100.00%)
1735	LPS-assembly protein LptD	B9T54_RS10655	K8O67_09550 (100.00%)	K8O66_09600 (100.00%)	K8O64_09605 (100.00%)	K8O65_09600 (100.00%)
1736	undecaprenyl-diphosphate phosphatase	B9T54_RS10660	K8O67_09555 (100.00%)	K8O66_09605 (100.00%)	K8O64_09610 (100.00%)	K8O65_09605 (100.00%)
1737	lipoprotein LipL31	B9T54_RS10665	K8O67_09560 (100.00%)	K8O66_09610 (100.00%)	K8O64_09615 (100.00%)	K8O65_09610 (100.00%)
1738	transcription-repair coupling factor	B9T54_RS10670	K8O67_09565 (100.00%)	K8O66_09615 (100.00%)	K8O64_09620 (100.00%)	K8O65_09615 (100.00%)
1739	pantoate--beta-alanine ligase	B9T54_RS10675	K8O67_09570 (100.00%)	K8O66_09620 (100.00%)	K8O64_09625 (100.00%)	K8O65_09620 (100.00%)
1740	histidinol dehydrogenase	B9T54_RS10680	K8O67_09575 (100.00%)	K8O66_09625 (100.00%)	K8O64_09630 (100.00%)	K8O65_09625 (100.00%)
1741	exodeoxyribonuclease III	B9T54_RS10685	K8O67_09580 (100.00%)	K8O66_09630 (100.00%)	K8O64_09635 (100.00%)	K8O65_09630 (100.00%)
1742	hypothetical protein	B9T54_RS10690	K8O67_09585 (100.00%)	K8O66_09635 (100.00%)	K8O64_09640 (100.00%)	K8O65_09635 (100.00%)
1743	hypothetical protein	B9T54_RS19030	K8O67_09590 (100.00%)	K8O66_09640 (100.00%)	K8O64_09645 (100.00%)	K8O65_09640 (100.00%)
1744	diguanylate cyclase	B9T54_RS10705	K8O67_09600 (100.00%)	K8O66_09650 (100.00%)	K8O64_09655 (100.00%)	K8O65_09650 (100.00%)
1745	hypothetical protein	B9T54_RS10710	K8O67_09605 (100.00%)	K8O66_09655 (100.00%)	K8O64_09660 (100.00%)	K8O65_09655 (100.00%)
1746	four-helix bundle copper-binding protein	B9T54_RS10715	K8O67_09610 (100.00%)	K8O66_09660 (100.00%)	K8O64_09665 (100.00%)	K8O65_09660 (100.00%)
1747	DUF3347 domain-containing protein	B9T54_RS10720	K8O67_09615 (100.00%)	K8O66_09665 (100.00%)	K8O64_09670 (100.00%)	K8O65_09665 (100.00%)
1748	IS110 family transposase	B9T54_RS10730	K8O67_09625 (99.73%)	K8O66_09675 (99.73%)	K8O64_09680 (99.73%)	K8O65_09675 (99.73%)
1749	RNA-binding protein	B9T54_RS10735	K8O67_09630 (100.00%)	K8O66_09680 (100.00%)	K8O64_09685 (100.00%)	K8O65_09680 (100.00%)
1750	FKBP-type peptidyl-prolyl cis-trans isomerase	B9T54_RS10740	K8O67_09635 (100.00%)	K8O66_09685 (100.00%)	K8O64_09690 (100.00%)	K8O65_09685 (100.00%)
1751	HAMP domain-containing histidine kinase	B9T54_RS10745	K8O67_09640 (100.00%)	K8O66_09690 (100.00%)	K8O64_09695 (100.00%)	K8O65_09690 (100.00%)
1752	SpoIIE family protein phosphatase	B9T54_RS10750	K8O67_09645 (100.00%)	K8O66_09695 (100.00%)	K8O64_09700 (100.00%)	K8O65_09695 (100.00%)
1753	cyclic nucleotide-binding domain-containing protein	B9T54_RS10760	K8O67_09650 (100.00%)	K8O66_09700 (100.00%)	K8O64_09705 (100.00%)	K8O65_09700 (100.00%)
1754	PAS domain-containing hybrid sensor histidine kinase/response regulator	B9T54_RS10765	K8O67_09655 (100.00%)	K8O66_09705 (100.00%)	K8O64_09710 (100.00%)	K8O65_09705 (100.00%)
1755	hypothetical protein	B9T54_RS10770
1756	PAS domain S-box protein	B9T54_RS10775	K8O67_09660 (100.00%)	K8O66_09710 (100.00%)	K8O64_09715 (100.00%)	K8O65_09710 (100.00%)
1757	ABC-F family ATP-binding cassette domain-containing protein	B9T54_RS10780	K8O67_09665 (100.00%)	K8O66_09715 (100.00%)	K8O64_09720 (100.00%)	K8O65_09715 (100.00%)
1758	hypothetical protein	B9T54_RS10785	K8O67_09670 (100.00%)	K8O66_09720 (100.00%)	K8O64_09725 (100.00%)	K8O65_09720 (100.00%)
1759	FecR domain-containing protein	B9T54_RS10790	K8O67_09675 (100.00%)	K8O66_09725 (100.00%)	K8O64_09730 (100.00%)	K8O65_09725 (100.00%)
1760	adenylate/guanylate cyclase domain-containing protein	B9T54_RS10795	K8O67_09680 (100.00%)	K8O66_09730 (100.00%)	K8O64_09735 (100.00%)	K8O65_09730 (100.00%)
1761	peptidylprolyl isomerase	B9T54_RS10800	K8O67_09685 (100.00%)	K8O66_09735 (100.00%)	K8O64_09740 (100.00%)	K8O65_09735 (100.00%)
1762	response regulator	B9T54_RS10815	K8O67_09695 (100.00%)	K8O66_09750 (100.00%)	K8O64_09755 (100.00%)	K8O65_09750 (100.00%)
1763	CBS domain-containing protein	B9T54_RS10820	K8O67_09700 (100.00%)	K8O66_09755 (100.00%)	K8O64_09760 (100.00%)	K8O65_09755 (100.00%)
1764	hypothetical protein	B9T54_RS10825	K8O67_09705 (100.00%)	K8O66_09760 (100.00%)	K8O64_09765 (100.00%)	K8O65_09760 (100.00%)
1765	hypothetical protein	B9T54_RS10830	K8O67_09710 (100.00%)	K8O66_09765 (100.00%)	K8O64_09770 (100.00%)	K8O65_09765 (100.00%)
1766	hypothetical protein	B9T54_RS10840	K8O67_09720 (100.00%)	K8O66_09775 (100.00%)	K8O64_09780 (100.00%)	K8O65_09775 (100.00%)
1767	purine-binding chemotaxis protein CheW	B9T54_RS10845	K8O67_09725 (100.00%)	K8O66_09780 (100.00%)	K8O64_09785 (100.00%)	K8O65_09780 (100.00%)
1768	hypothetical protein	B9T54_RS10850	K8O67_09730 (100.00%)	K8O66_09785 (100.00%)	K8O64_09790 (100.00%)	K8O65_09785 (100.00%)
1769	mannose-1-phosphate guanylyltransferase	B9T54_RS10855	K8O67_09735 (100.00%)	K8O66_09790 (100.00%)	K8O64_09795 (100.00%)	K8O65_09790 (100.00%)
1770	hypothetical protein	B9T54_RS10860	K8O67_09740 (100.00%)	K8O66_09795 (100.00%)	K8O64_09800 (100.00%)	K8O65_09795 (100.00%)
1771	RNA chaperone Hfq	B9T54_RS10865	K8O67_09745 (100.00%)	K8O66_09800 (100.00%)	K8O64_09805 (100.00%)	K8O65_09800 (100.00%)
1772	tRNA (adenosine(37)-N6)-dimethylallyltransferase MiaA	B9T54_RS10870	K8O67_09750 (100.00%)	K8O66_09805 (100.00%)	K8O64_09810 (100.00%)	K8O65_09805 (100.00%)
1773	TIGR02300 family protein	B9T54_RS10875	K8O67_09755 (100.00%)	K8O66_09810 (100.00%)	K8O64_09815 (100.00%)	K8O65_09810 (100.00%)
1774	pyridoxine 5'-phosphate synthase	B9T54_RS10880	K8O67_09760 (100.00%)	K8O66_09815 (100.00%)	K8O64_09820 (100.00%)	K8O65_09815 (100.00%)
1775	hypothetical protein	B9T54_RS10885	K8O67_09765 (100.00%)	K8O66_09820 (100.00%)	K8O64_09825 (100.00%)	K8O65_09820 (100.00%)
1776	S41 family peptidase	B9T54_RS10890	K8O67_09770 (100.00%)	K8O66_09825 (100.00%)	K8O64_09830 (100.00%)	K8O65_09825 (100.00%)
1777	L-aspartate oxidase	B9T54_RS10895	K8O67_09775 (100.00%)	K8O66_09830 (100.00%)	K8O64_09835 (100.00%)	K8O65_09830 (100.00%)
1778	BamA/TamA family outer membrane protein	B9T54_RS10900	K8O67_09780 (100.00%)	K8O66_09835 (100.00%)	K8O64_09840 (100.00%)	K8O65_09835 (100.00%)
1779	DUF1566 domain-containing protein	B9T54_RS10910	K8O67_09785 (100.00%)	K8O66_09840 (100.00%)	K8O64_09845 (100.00%)	K8O65_09840 (100.00%)
1780	BamA/TamA family outer membrane protein	B9T54_RS10915	K8O67_09790 (100.00%)	K8O66_09845 (100.00%)	K8O64_09850 (100.00%)	K8O65_09845 (100.00%)
1781	biotin/lipoyl-binding protein	B9T54_RS10930	K8O67_09800 (100.00%)	K8O66_09855 (100.00%)	K8O64_09860 (100.00%)	K8O65_09855 (100.00%)
1782	ATP-grasp domain-containing protein	B9T54_RS10935	K8O67_09805 (100.00%)	K8O66_09860 (100.00%)	K8O64_09865 (100.00%)	K8O65_09860 (100.00%)
1783	1-acyl-sn-glycerol-3-phosphate acyltransferase	B9T54_RS10940	K8O67_09810 (100.00%)	K8O66_09865 (100.00%)	K8O64_09870 (100.00%)	K8O65_09865 (100.00%)
1784	hypothetical protein	B9T54_RS10945	K8O67_09815 (100.00%)	K8O66_09870 (100.00%)	K8O64_09875 (100.00%)	K8O65_09870 (100.00%)
1785	DUF2225 domain-containing protein	B9T54_RS10950	K8O67_09820 (100.00%)	K8O66_09875 (100.00%)	K8O64_09880 (100.00%)	K8O65_09875 (100.00%)
1786	tRNA pseudouridine(38-40) synthase TruA	B9T54_RS10955	K8O67_09825 (100.00%)	K8O66_09880 (100.00%)	K8O64_09885 (100.00%)	K8O65_09880 (100.00%)
1787	hypothetical protein	B9T54_RS10960	K8O67_09830 (100.00%)	K8O66_09885 (100.00%)	K8O64_09890 (100.00%)	K8O65_09885 (100.00%)
1788	hypothetical protein	B9T54_RS10965	K8O67_09835 (100.00%)	K8O66_09890 (100.00%)	K8O64_09895 (100.00%)	K8O65_09890 (100.00%)
1789	hypothetical protein	B9T54_RS10970	K8O67_09840 (100.00%)	K8O66_09895 (100.00%)	K8O64_09900 (100.00%)	K8O65_09895 (100.00%)
1790	hypothetical protein	B9T54_RS10975
1791	nitronate monooxygenase	B9T54_RS10980	K8O67_09850 (100.00%)	K8O66_09905 (100.00%)	K8O64_09910 (100.00%)	K8O65_09905 (100.00%)
1792	IS110 family transposase	B9T54_RS10985	K8O67_09855 (99.73%)	K8O66_09910 (99.73%)	K8O64_09915 (99.73%)	K8O65_09910 (99.73%)
1793	hypothetical protein	B9T54_RS10990
1794	Rrf2 family transcriptional regulator	B9T54_RS10995	K8O67_09860 (100.00%)	K8O66_09915 (100.00%)	K8O64_09920 (100.00%)	K8O65_09915 (100.00%)
1795	hypothetical protein	B9T54_RS11000	K8O67_09865 (100.00%)	K8O66_09920 (100.00%)	K8O64_09925 (100.00%)	K8O65_09920 (100.00%)
1796	IS4 family transposase	B9T54_RS11005	K8O67_09870 (99.76%)	K8O66_09925 (99.76%)	K8O64_09930 (99.76%)	K8O65_09925 (99.76%)
1797	MepB family protein	B9T54_RS11010	K8O67_09875 (100.00%)	K8O66_09930 (100.00%)	K8O64_09935 (100.00%)	K8O65_09930 (100.00%)
1798	DUF445 family protein	B9T54_RS11015	K8O67_09880 (100.00%)	K8O66_09935 (100.00%)	K8O64_09940 (100.00%)	K8O65_09935 (100.00%)
1799	hypothetical protein	B9T54_RS11020	K8O67_09885 (100.00%)	K8O66_09940 (100.00%)	K8O64_09945 (100.00%)	K8O65_09940 (100.00%)
1800	hypothetical protein	B9T54_RS11030	K8O67_09890 (100.00%)
1801	alginate export family protein	B9T54_RS11035	K8O67_09895 (100.00%)	K8O66_09945 (100.00%)	K8O64_09950 (100.00%)	K8O65_09945 (100.00%)
1802	sulfate ABC transporter substrate-binding protein	B9T54_RS11040	K8O67_09900 (100.00%)	K8O66_09950 (100.00%)	K8O64_09955 (100.00%)	K8O65_09950 (100.00%)
1803	IS110 family transposase	B9T54_RS11045
1804	hypothetical protein	B9T54_RS11050	K8O67_09910 (100.00%)	K8O66_09960 (100.00%)	K8O64_09965 (100.00%)	K8O65_09960 (100.00%)
1805	6-carboxytetrahydropterin synthase	B9T54_RS11060	K8O67_09915 (100.00%)	K8O66_09965 (100.00%)	K8O64_09970 (100.00%)	K8O65_09965 (100.00%)
1806	DUF1858 domain-containing protein	B9T54_RS11065	K8O67_09920 (100.00%)	K8O66_09970 (100.00%)	K8O64_09975 (100.00%)	K8O65_09970 (100.00%)
1807	hypothetical protein	B9T54_RS11075	K8O67_09925 (100.00%)	K8O66_09975 (100.00%)	K8O64_09980 (100.00%)	K8O65_09975 (100.00%)
1808	hypothetical protein	B9T54_RS11080	K8O67_09930 (100.00%)	K8O66_09980 (100.00%)	K8O64_09985 (100.00%)	K8O65_09980 (100.00%)
1809	rod shape-determining protein RodA	B9T54_RS11085	K8O67_09935 (100.00%)	K8O66_09985 (100.00%)	K8O64_09990 (100.00%)	K8O65_09985 (100.00%)
1810	penicillin-binding protein 2	B9T54_RS11090	K8O67_09940 (100.00%)	K8O66_09990 (100.00%)	K8O64_09995 (100.00%)	K8O65_09990 (100.00%)
1811	rod shape-determining protein MreD	B9T54_RS11095	K8O67_09945 (100.00%)	K8O66_09995 (100.00%)	K8O64_10000 (100.00%)	K8O65_09995 (100.00%)
1812	rod shape-determining protein MreC	B9T54_RS11100	K8O67_09950 (100.00%)	K8O66_10000 (100.00%)	K8O64_10005 (100.00%)	K8O65_10000 (100.00%)
1813	rod shape-determining protein	B9T54_RS11105	K8O67_09955 (100.00%)	K8O66_10005 (100.00%)	K8O64_10010 (100.00%)	K8O65_10005 (100.00%)
1814	Ppx/GppA family phosphatase	B9T54_RS11110	K8O67_09960 (100.00%)	K8O66_10010 (100.00%)	K8O64_10015 (100.00%)	K8O65_10010 (100.00%)
1815	DNA alkylation repair protein	B9T54_RS11130	K8O67_09975 (100.00%)	K8O66_10025 (100.00%)	K8O64_10030 (100.00%)	K8O65_10025 (100.00%)
1816	hypothetical protein	B9T54_RS11135	K8O67_09980 (100.00%)	K8O66_10030 (100.00%)	K8O64_10035 (100.00%)	K8O65_10030 (100.00%)
1817	MBOAT family protein	B9T54_RS11140	K8O67_09985 (100.00%)	K8O66_10035 (100.00%)	K8O64_10040 (100.00%)	K8O65_10035 (100.00%)
1818	cyclic diguanylate phosphodiesterase	B9T54_RS11145	K8O67_09990 (100.00%)	K8O66_10040 (100.00%)	K8O64_10045 (100.00%)	K8O65_10040 (100.00%)
1819	hypothetical protein	B9T54_RS11150	K8O67_09995 (100.00%)	K8O66_10045 (100.00%)	K8O64_10050 (99.89%)	K8O65_10045 (100.00%)
1820	hypothetical protein	B9T54_RS11155	K8O67_10000 (100.00%)	K8O66_10050 (100.00%)	K8O64_10055 (100.00%)	K8O65_10050 (100.00%)
1821	ATP synthase F1 subunit epsilon	B9T54_RS11160	K8O67_10005 (100.00%)	K8O66_10055 (100.00%)	K8O64_10060 (100.00%)	K8O65_10055 (100.00%)
1822	F0F1 ATP synthase subunit beta	B9T54_RS11165	K8O67_10010 (100.00%)	K8O66_10060 (100.00%)	K8O64_10065 (100.00%)	K8O65_10060 (100.00%)
1823	ATP synthase F1 subunit gamma	B9T54_RS11170	K8O67_10015 (100.00%)	K8O66_10065 (100.00%)	K8O64_10070 (100.00%)	K8O65_10065 (100.00%)
1824	F0F1 ATP synthase subunit alpha	B9T54_RS11175	K8O67_10020 (100.00%)	K8O66_10070 (100.00%)	K8O64_10075 (100.00%)	K8O65_10070 (100.00%)
1825	ATP synthase F1 subunit delta	B9T54_RS11180	K8O67_10025 (100.00%)	K8O66_10075 (100.00%)	K8O64_10080 (100.00%)	K8O65_10075 (100.00%)
1826	F0F1 ATP synthase subunit B	B9T54_RS11185	K8O67_10030 (100.00%)	K8O66_10080 (100.00%)	K8O64_10085 (100.00%)	K8O65_10080 (100.00%)
1827	ATP synthase F0 subunit C	B9T54_RS11190	K8O67_10035 (100.00%)	K8O66_10085 (100.00%)	K8O64_10090 (100.00%)	K8O65_10085 (100.00%)
1828	F0F1 ATP synthase subunit A	B9T54_RS11195	K8O67_10040 (100.00%)	K8O66_10090 (100.00%)	K8O64_10095 (100.00%)	K8O65_10090 (100.00%)
1829	hypothetical protein	B9T54_RS11200	K8O67_10045 (100.00%)	K8O66_10095 (100.00%)	K8O64_10100 (100.00%)	K8O65_10095 (100.00%)
1830	hypothetical protein	B9T54_RS11210	K8O67_10060 (100.00%)	K8O66_10110 (100.00%)	K8O64_10115 (100.00%)	K8O65_10110 (100.00%)
1831	hypothetical protein	B9T54_RS11215	K8O67_10065 (100.00%)	K8O66_10115 (100.00%)	K8O64_10120 (100.00%)	K8O65_10115 (100.00%)
1832	AtpZ/AtpI family protein	B9T54_RS11220	K8O67_10070 (100.00%)	K8O66_10120 (100.00%)	K8O64_10125 (100.00%)	K8O65_10120 (100.00%)
1833	signal peptidase I	B9T54_RS11225	K8O67_10075 (100.00%)	K8O66_10125 (100.00%)	K8O64_10130 (100.00%)	K8O65_10125 (100.00%)
1834	aldolase/citrate lyase	B9T54_RS11230	K8O67_10080 (100.00%)	K8O66_10130 (100.00%)	K8O64_10135 (100.00%)	K8O65_10130 (100.00%)
1835	TetR/AcrR family transcriptional regulator	B9T54_RS11235	K8O67_10085 (100.00%)	K8O66_10135 (100.00%)	K8O64_10140 (100.00%)	K8O65_10135 (100.00%)
1836	IS110 family transposase	B9T54_RS11250	K8O67_10100 (100.00%)	K8O66_10150 (100.00%)	K8O64_10155 (100.00%)	K8O65_10150 (100.00%)
1837	transposase	B9T54_RS11260
1838	transposase	B9T54_RS11265	K8O67_10115 (100.00%)	K8O66_10165 (100.00%)	K8O64_10170 (100.00%)	K8O65_10165 (100.00%)
1839	transposase	B9T54_RS11270	K8O67_10120 (100.00%)	K8O66_10170 (100.00%)	K8O64_10175 (100.00%)	K8O65_10170 (100.00%)
1840	IS4 family transposase	B9T54_RS11275	K8O67_10125 (100.00%)	K8O66_10175 (100.00%)	K8O64_10180 (100.00%)	K8O65_10175 (100.00%)
1841	hypothetical protein	B9T54_RS11280
1842	type I glutamate--ammonia ligase	B9T54_RS11285	K8O67_10130 (100.00%)	K8O66_10180 (100.00%)	K8O64_10185 (100.00%)	K8O65_10180 (100.00%)
1843	hypothetical protein	B9T54_RS11290	K8O67_10135 (100.00%)	K8O66_10185 (100.00%)	K8O64_10190 (100.00%)	K8O65_10185 (100.00%)
1844	Cys-rich protein	B9T54_RS11300	K8O67_10145 (98.94%)	K8O66_10195 (98.94%)	K8O64_10200 (98.94%)	K8O65_10195 (98.94%)
1845	AAA family ATPase	B9T54_RS11305	K8O67_10150 (100.00%)	K8O66_10200 (100.00%)	K8O64_10205 (100.00%)	K8O65_10200 (100.00%)
1846	motility associated factor glycosyltransferase family protein	B9T54_RS11310	K8O67_10155 (100.00%)	K8O66_10205 (100.00%)	K8O64_10210 (100.00%)	K8O65_10205 (100.00%)
1847	hypothetical protein	B9T54_RS11315	K8O67_10160 (100.00%)	K8O66_10210 (100.00%)	K8O64_10215 (100.00%)	K8O65_10210 (100.00%)
1848	hypothetical protein	B9T54_RS11320	K8O67_10165 (100.00%)	K8O66_10215 (100.00%)	K8O64_10220 (100.00%)	K8O65_10215 (100.00%)
1849	glycerol-3-phosphate acyltransferase	B9T54_RS11325	K8O67_10170 (100.00%)	K8O66_10220 (100.00%)	K8O64_10225 (100.00%)	K8O65_10220 (100.00%)
1850	ribosome biogenesis GTPase Der	B9T54_RS11330	K8O67_10175 (100.00%)	K8O66_10225 (100.00%)	K8O64_10230 (100.00%)	K8O65_10225 (100.00%)
1851	SsrA-binding protein	B9T54_RS11335	K8O67_10180 (100.00%)	K8O66_10230 (100.00%)	K8O64_10235 (100.00%)	K8O65_10230 (100.00%)
1852	AAA domain-containing protein	B9T54_RS11340	K8O67_10185 (100.00%)	K8O66_10235 (100.00%)	K8O64_10240 (100.00%)	K8O65_10235 (100.00%)
1853	aminotransferase class I/II-fold pyridoxal phosphate-dependent enzyme	B9T54_RS11350	K8O67_10190 (100.00%)	K8O66_10240 (100.00%)	K8O64_10245 (100.00%)	K8O65_10240 (100.00%)
1854	peptidase	B9T54_RS11355	K8O67_10195 (100.00%)	K8O66_10245 (100.00%)	K8O64_10250 (100.00%)	K8O65_10245 (100.00%)
1855	hypothetical protein	B9T54_RS11360	K8O67_10200 (100.00%)	K8O66_10250 (100.00%)	K8O64_10255 (100.00%)	K8O65_10250 (100.00%)
1856	ABC transporter ATP-binding protein	B9T54_RS11365	K8O67_10205 (100.00%)	K8O66_10255 (100.00%)	K8O64_10260 (100.00%)	K8O65_10255 (100.00%)
1857	helix-turn-helix transcriptional regulator	B9T54_RS11380
1858	alkaline phosphatase family protein	B9T54_RS11385	K8O67_10225 (100.00%)	K8O66_10275 (100.00%)	K8O64_10280 (100.00%)	K8O65_10275 (100.00%)
1859	aminopeptidase P family protein	B9T54_RS11400	K8O67_10235 (100.00%)	K8O66_10285 (100.00%)	K8O64_10290 (100.00%)	K8O65_10285 (100.00%)
1860	glycosyltransferase family 9 protein	B9T54_RS11405	K8O67_10240 (100.00%)	K8O66_10290 (100.00%)	K8O64_10295 (100.00%)	K8O65_10290 (100.00%)
1861	thiolase family protein	B9T54_RS11410	K8O67_10245 (100.00%)	K8O66_10295 (100.00%)	K8O64_10300 (100.00%)	K8O65_10295 (100.00%)
1862	bacterioferritin	B9T54_RS11415	K8O67_10250 (100.00%)	K8O66_10300 (100.00%)	K8O64_10305 (100.00%)	K8O65_10300 (100.00%)
1863	N-6 DNA methylase	B9T54_RS11420	K8O67_10255 (100.00%)	K8O66_10305 (100.00%)	K8O64_10310 (100.00%)	K8O65_10305 (100.00%)
1864	acetylglutamate kinase	B9T54_RS11425	K8O67_10260 (100.00%)	K8O66_10310 (100.00%)	K8O64_10315 (100.00%)	K8O65_10310 (100.00%)
1865	Fe-S cluster assembly protein SufB	B9T54_RS11430	K8O67_10265 (100.00%)	K8O66_10315 (100.00%)	K8O64_10320 (100.00%)	K8O65_10315 (100.00%)
1866	peroxiredoxin	B9T54_RS11435	K8O67_10270 (100.00%)	K8O66_10320 (100.00%)	K8O64_10325 (100.00%)	K8O65_10320 (100.00%)
1867	chemotaxis protein	B9T54_RS11440	K8O67_10275 (100.00%)	K8O66_10325 (100.00%)	K8O64_10330 (100.00%)	K8O65_10325 (100.00%)
1868	hypothetical protein	B9T54_RS11445	K8O67_10280 (100.00%)	K8O66_10330 (100.00%)	K8O64_10335 (100.00%)	K8O65_10330 (100.00%)
1869	YceI family protein	B9T54_RS11450	K8O67_10285 (100.00%)	K8O66_10335 (100.00%)	K8O64_10340 (100.00%)	K8O65_10335 (100.00%)
1870	hypothetical protein	B9T54_RS11455	K8O67_10290 (100.00%)	K8O66_10340 (100.00%)	K8O64_10345 (100.00%)	K8O65_10340 (100.00%)
1871	hypothetical protein	B9T54_RS11460	K8O67_10295 (100.00%)	K8O66_10345 (100.00%)	K8O64_10350 (100.00%)	K8O65_10345 (100.00%)
1872	glycosyltransferase family 2 protein	B9T54_RS11465	K8O67_10300 (100.00%)	K8O66_10350 (100.00%)	K8O64_10355 (100.00%)	K8O65_10350 (100.00%)
1873	hypothetical protein	B9T54_RS11470	K8O67_10305 (100.00%)	K8O66_10355 (100.00%)	K8O64_10360 (100.00%)	K8O65_10355 (100.00%)
1874	PaaI family thioesterase	B9T54_RS11475	K8O67_10310 (100.00%)	K8O66_10360 (100.00%)	K8O64_10365 (100.00%)	K8O65_10360 (100.00%)
1875	hypothetical protein	B9T54_RS11485	K8O67_10320 (100.00%)	K8O66_10370 (100.00%)	K8O64_10375 (100.00%)	K8O65_10370 (100.00%)
1876	hypothetical protein	B9T54_RS11490	K8O67_10325 (100.00%)	K8O66_10375 (100.00%)	K8O64_10380 (100.00%)	K8O65_10375 (100.00%)
1877	hypothetical protein	B9T54_RS11495	K8O67_10330 (100.00%)	K8O66_10380 (100.00%)	K8O64_10385 (100.00%)	K8O65_10380 (100.00%)
1878	EAL domain-containing response regulator	B9T54_RS11500	K8O67_10335 (100.00%)	K8O66_10385 (100.00%)	K8O64_10390 (100.00%)	K8O65_10385 (100.00%)
1879	response regulator	B9T54_RS11505	K8O67_10340 (100.00%)	K8O66_10390 (100.00%)	K8O64_10395 (100.00%)	K8O65_10390 (100.00%)
1880	response regulator	B9T54_RS11510	K8O67_10345 (100.00%)	K8O66_10395 (100.00%)	K8O64_10400 (100.00%)	K8O65_10395 (100.00%)
1881	PAS domain S-box protein	B9T54_RS11515
1882	GNAT family N-acetyltransferase	B9T54_RS11525	K8O67_10360 (100.00%)	K8O66_10410 (100.00%)	K8O64_10415 (100.00%)	K8O65_10410 (100.00%)
1883	Ig-like domain-containing protein	B9T54_RS11540
1884	IS110 family transposase	B9T54_RS11545
1885	hypothetical protein	B9T54_RS11550	K8O67_10380 (100.00%)	K8O66_10430 (100.00%)	K8O64_10435 (100.00%)	K8O65_10430 (100.00%)
1886	helix-turn-helix transcriptional regulator	B9T54_RS11560	K8O67_10385 (100.00%)	K8O66_10435 (100.00%)	K8O64_10440 (100.00%)	K8O65_10435 (100.00%)
1887	hypothetical protein	B9T54_RS11565	K8O67_10390 (98.31%)	K8O66_10440 (98.31%)	K8O64_10445 (98.31%)	K8O65_10440 (98.31%)
1888	hypothetical protein	B9T54_RS11575
1889	M23 family metallopeptidase	B9T54_RS11580	K8O67_10395 (100.00%)	K8O66_10445 (100.00%)	K8O64_10450 (100.00%)	K8O65_10445 (100.00%)
1890	Na+/H+ antiporter NhaC	B9T54_RS11585	K8O67_10400 (100.00%)	K8O66_10450 (100.00%)	K8O64_10455 (100.00%)	K8O65_10450 (100.00%)
1891	RluA family pseudouridine synthase	B9T54_RS11590	K8O67_10405 (100.00%)	K8O66_10455 (100.00%)	K8O64_10460 (100.00%)	K8O65_10455 (100.00%)
1892	PilZ domain-containing protein	B9T54_RS11595	K8O67_10410 (100.00%)	K8O66_10460 (100.00%)	K8O64_10465 (100.00%)	K8O65_10460 (100.00%)
1893	ATP-grasp domain-containing protein	B9T54_RS11600	K8O67_10415 (99.87%)	K8O66_10465 (99.87%)	K8O64_10470 (99.87%)	K8O65_10465 (99.87%)
1894	tRNA 2-thiouridine(34) synthase MnmA	B9T54_RS11605	K8O67_10420 (100.00%)	K8O66_10470 (100.00%)	K8O64_10475 (100.00%)	K8O65_10470 (100.00%)
1895	lipoprotein	B9T54_RS11610	K8O67_10425 (100.00%)	K8O66_10475 (100.00%)	K8O64_10480 (100.00%)	K8O65_10475 (100.00%)
1896	hypothetical protein	B9T54_RS11615	K8O67_10430 (100.00%)	K8O66_10480 (100.00%)	K8O64_10485 (100.00%)	K8O65_10480 (100.00%)
1897	sensor domain-containing diguanylate cyclase	B9T54_RS11620	K8O67_10435 (100.00%)	K8O66_10485 (100.00%)	K8O64_10490 (100.00%)	K8O65_10485 (100.00%)
1898	pyrroline-5-carboxylate reductase	B9T54_RS11630	K8O67_10445 (100.00%)	K8O66_10495 (100.00%)	K8O64_10500 (100.00%)	K8O65_10495 (100.00%)
1899	YggS family pyridoxal phosphate-dependent enzyme	B9T54_RS11635	K8O67_10450 (100.00%)	K8O66_10500 (100.00%)	K8O64_10505 (100.00%)	K8O65_10500 (100.00%)
1900	hypothetical protein	B9T54_RS11640	K8O67_10455 (99.57%)	K8O66_10505 (99.57%)	K8O64_10510 (99.57%)	K8O65_10505 (99.57%)
1901	hypothetical protein	B9T54_RS11645	K8O67_10460 (100.00%)	K8O66_10510 (100.00%)	K8O64_10515 (100.00%)	K8O65_10510 (100.00%)
1902	dehalogenase	B9T54_RS11650	K8O67_10465 (100.00%)	K8O66_10515 (100.00%)	K8O64_10520 (100.00%)	K8O65_10515 (100.00%)
1903	3-deoxy-D-manno-octulosonic acid transferase	B9T54_RS11655	K8O67_10470 (100.00%)	K8O66_10520 (100.00%)	K8O64_10525 (100.00%)	K8O65_10520 (100.00%)
1904	sodium-translocating pyrophosphatase	B9T54_RS11685	K8O67_10485 (100.00%)	K8O66_10540 (100.00%)	K8O64_10540 (100.00%)	K8O65_10540 (100.00%)
1905	hypothetical protein	B9T54_RS11690	K8O67_10490 (100.00%)	K8O66_10545 (100.00%)	K8O64_10545 (100.00%)	K8O65_10545 (100.00%)
1906	hypothetical protein	B9T54_RS11695
1907	hypothetical protein	B9T54_RS11700	K8O67_10495 (100.00%)	K8O66_10550 (100.00%)	K8O64_10550 (100.00%)	K8O65_10550 (100.00%)
1908	hypothetical protein	B9T54_RS11705	K8O67_10500 (100.00%)	K8O66_10555 (100.00%)	K8O64_10555 (100.00%)	K8O65_10555 (100.00%)
1909	hypothetical protein	B9T54_RS11710	K8O67_10505 (100.00%)	K8O66_10560 (100.00%)	K8O64_10560 (100.00%)	K8O65_10560 (100.00%)
1910	hypothetical protein	B9T54_RS11715
1911	hypothetical protein	B9T54_RS11720	K8O67_10510 (100.00%)	K8O66_10565 (100.00%)	K8O64_10565 (100.00%)	K8O65_10565 (100.00%)
1912	hypothetical protein	B9T54_RS11725	K8O67_10515 (100.00%)	K8O66_10570 (100.00%)	K8O64_10570 (100.00%)	K8O65_10570 (100.00%)
1913	transcriptional regulator	B9T54_RS11730	K8O67_10520 (100.00%)	K8O66_10575 (100.00%)	K8O64_10575 (100.00%)	K8O65_10575 (100.00%)
1914	hypothetical protein	B9T54_RS11735	K8O67_10525 (100.00%)	K8O66_10580 (100.00%)	K8O64_10580 (100.00%)	K8O65_10580 (100.00%)
1915	alpha-glucosidase	B9T54_RS11740	K8O67_10530 (100.00%)	K8O66_10585 (100.00%)	K8O64_10585 (100.00%)	K8O65_10585 (100.00%)
1916	UDP-N-acetylmuramoyl-tripeptide--D-alanyl-D-alanine ligase	B9T54_RS11745	K8O67_10535 (100.00%)	K8O66_10590 (100.00%)	K8O64_10590 (100.00%)	K8O65_10590 (100.00%)
1917	5-(carboxyamino)imidazole ribonucleotide mutase	B9T54_RS11750	K8O67_10540 (100.00%)	K8O66_10595 (100.00%)	K8O64_10595 (100.00%)	K8O65_10595 (100.00%)
1918	5-(carboxyamino)imidazole ribonucleotide synthase	B9T54_RS11755	K8O67_10545 (100.00%)	K8O66_10600 (100.00%)	K8O64_10600 (100.00%)	K8O65_10600 (100.00%)
1919	hypothetical protein	B9T54_RS11760
1920	flavin reductase family protein	B9T54_RS11765	K8O67_10550 (100.00%)	K8O66_10605 (100.00%)	K8O64_10605 (100.00%)	K8O65_10605 (100.00%)
1921	UDP-glucose/GDP-mannose dehydrogenase family protein	B9T54_RS11770	K8O67_10555 (100.00%)	K8O66_10610 (100.00%)	K8O64_10610 (100.00%)	K8O65_10610 (100.00%)
1922	ABC transporter ATP-binding protein	B9T54_RS11775	K8O67_10560 (100.00%)	K8O66_10615 (100.00%)	K8O64_10615 (100.00%)	K8O65_10615 (100.00%)
1923	ABC transporter permease	B9T54_RS11780	K8O67_10565 (100.00%)	K8O66_10620 (100.00%)	K8O64_10620 (100.00%)	K8O65_10620 (100.00%)
1924	DNA repair protein RadC	B9T54_RS11785	K8O67_10570 (100.00%)	K8O66_10625 (100.00%)	K8O64_10625 (100.00%)	K8O65_10625 (100.00%)
1925	hypothetical protein	B9T54_RS11790	K8O67_10575 (100.00%)	K8O66_10630 (100.00%)	K8O64_10630 (100.00%)	K8O65_10630 (100.00%)
1926	insulinase family protein	B9T54_RS11805	K8O67_10590 (100.00%)	K8O66_10645 (100.00%)	K8O64_10645 (100.00%)	K8O65_10645 (100.00%)
1927	polyribonucleotide nucleotidyltransferase	B9T54_RS11810	K8O67_10595 (100.00%)	K8O66_10650 (100.00%)	K8O64_10650 (100.00%)	K8O65_10650 (100.00%)
1928	30S ribosomal protein S15	B9T54_RS11815	K8O67_10600 (100.00%)	K8O66_10655 (100.00%)	K8O64_10655 (100.00%)	K8O65_10655 (100.00%)
1929	tRNA pseudouridine(55) synthase TruB	B9T54_RS11820	K8O67_10605 (100.00%)	K8O66_10660 (100.00%)	K8O64_10660 (100.00%)	K8O65_10660 (100.00%)
1930	30S ribosome-binding factor RbfA	B9T54_RS11825	K8O67_10610 (100.00%)	K8O66_10665 (100.00%)	K8O64_10665 (100.00%)	K8O65_10665 (100.00%)
1931	translation initiation factor IF-2	B9T54_RS11830	K8O67_10615 (100.00%)	K8O66_10670 (100.00%)	K8O64_10670 (100.00%)	K8O65_10670 (100.00%)
1932	transcription termination/antitermination protein NusA	B9T54_RS11835	K8O67_10620 (100.00%)	K8O66_10675 (100.00%)	K8O64_10675 (100.00%)	K8O65_10675 (100.00%)
1933	ribosome maturation factor RimP	B9T54_RS11840	K8O67_10625 (100.00%)	K8O66_10680 (100.00%)	K8O64_10680 (100.00%)	K8O65_10680 (100.00%)
1934	hypothetical protein	B9T54_RS11845	K8O67_10630 (100.00%)	K8O66_10685 (100.00%)	K8O64_10685 (100.00%)	K8O65_10685 (100.00%)
1935	bifunctional ADP-dependent NAD(P)H-hydrate dehydratase/NAD(P)H-hydrate epimerase	B9T54_RS11850	K8O67_10635 (100.00%)	K8O66_10690 (100.00%)	K8O64_10690 (100.00%)	K8O65_10690 (100.00%)
1936	hypothetical protein	B9T54_RS11855	K8O67_10640 (100.00%)	K8O66_10695 (100.00%)	K8O64_10695 (100.00%)	K8O65_10695 (100.00%)
1937	phosphate acyltransferase PlsX	B9T54_RS11860	K8O67_10645 (100.00%)	K8O66_10700 (100.00%)	K8O64_10700 (100.00%)	K8O65_10700 (100.00%)
1938	50S ribosomal protein L32	B9T54_RS11865	K8O67_10650 (100.00%)	K8O66_10705 (100.00%)	K8O64_10705 (100.00%)	K8O65_10705 (100.00%)
1939	hypothetical protein	B9T54_RS11870
1940	ATP phosphoribosyltransferase	B9T54_RS11875	K8O67_10655 (100.00%)	K8O66_10710 (100.00%)	K8O64_10710 (100.00%)	K8O65_10710 (100.00%)
1941	hypothetical protein	B9T54_RS11880	K8O67_10660 (100.00%)	K8O66_10715 (100.00%)	K8O64_10715 (100.00%)	K8O65_10715 (100.00%)
1942	30S ribosomal protein S1	B9T54_RS11885	K8O67_10665 (100.00%)	K8O66_10720 (100.00%)	K8O64_10720 (100.00%)	K8O65_10720 (100.00%)
1943	(d)CMP kinase	B9T54_RS11890	K8O67_10670 (100.00%)	K8O66_10725 (100.00%)	K8O64_10725 (100.00%)	K8O65_10725 (100.00%)
1944	3-phosphoshikimate 1-carboxyvinyltransferase	B9T54_RS11895	K8O67_10675 (100.00%)	K8O66_10730 (100.00%)	K8O64_10730 (100.00%)	K8O65_10730 (100.00%)
1945	prephenate dehydrogenase	B9T54_RS11900	K8O67_10680 (100.00%)	K8O66_10735 (100.00%)	K8O64_10735 (100.00%)	K8O65_10735 (100.00%)
1946	prephenate dehydratase	B9T54_RS11905	K8O67_10685 (100.00%)	K8O66_10740 (100.00%)	K8O64_10740 (100.00%)	K8O65_10740 (100.00%)
1947	SMC-Scp complex subunit ScpB	B9T54_RS11910	K8O67_10690 (100.00%)	K8O66_10745 (100.00%)	K8O64_10745 (100.00%)	K8O65_10745 (100.00%)
1948	segregation/condensation protein A	B9T54_RS11915	K8O67_10695 (100.00%)	K8O66_10750 (100.00%)	K8O64_10750 (100.00%)	K8O65_10750 (100.00%)
1949	response regulator	B9T54_RS11920	K8O67_10700 (100.00%)	K8O66_10755 (100.00%)	K8O64_10755 (100.00%)	K8O65_10755 (100.00%)
1950	chemotaxis response regulator protein-glutamate methylesterase	B9T54_RS11925	K8O67_10705 (100.00%)	K8O66_10760 (100.00%)	K8O64_10760 (100.00%)	K8O65_10760 (100.00%)
1951	chemotaxis protein	B9T54_RS11930	K8O67_10710 (100.00%)	K8O66_10765 (100.00%)	K8O64_10765 (100.00%)	K8O65_10765 (100.00%)
1952	purine-binding chemotaxis protein CheW	B9T54_RS11935	K8O67_10715 (100.00%)	K8O66_10770 (100.00%)	K8O64_10770 (100.00%)	K8O65_10770 (100.00%)
1953	5-formyltetrahydrofolate cyclo-ligase	B9T54_RS11945	K8O67_10720 (100.00%)	K8O66_10775 (100.00%)	K8O64_10775 (100.00%)	K8O65_10775 (100.00%)
1954	cell division protein ZapA	B9T54_RS11950	K8O67_10725 (100.00%)	K8O66_10780 (100.00%)	K8O64_10780 (100.00%)	K8O65_10780 (100.00%)
1955	hypothetical protein	B9T54_RS11955	K8O67_10730 (100.00%)	K8O66_10785 (100.00%)	K8O64_10785 (100.00%)	K8O65_10785 (100.00%)
1956	50S ribosomal protein L20	B9T54_RS11960	K8O67_10735 (100.00%)	K8O66_10790 (100.00%)	K8O64_10790 (100.00%)	K8O65_10790 (100.00%)
1957	50S ribosomal protein L35	B9T54_RS11965	K8O67_10740 (100.00%)	K8O66_10795 (100.00%)	K8O64_10795 (100.00%)	K8O65_10795 (100.00%)
1958	translation initiation factor IF-3	B9T54_RS11970	K8O67_10745 (100.00%)	K8O66_10800 (100.00%)	K8O64_10800 (100.00%)	K8O65_10800 (100.00%)
1959	IS110 family transposase	B9T54_RS11975	K8O67_10750 (99.45%)	K8O66_10805 (99.45%)	K8O64_10805 (99.45%)	K8O65_10805 (99.45%)
1960	threonine--tRNA ligase	B9T54_RS11985	K8O67_10755 (100.00%)	K8O66_10810 (100.00%)	K8O64_10810 (100.00%)	K8O65_10810 (100.00%)
1961	hypothetical protein	B9T54_RS19040	K8O67_10760 (100.00%)	K8O66_10815 (100.00%)	K8O64_10815 (100.00%)	K8O65_10815 (100.00%)
1962	glutamine-hydrolyzing carbamoyl-phosphate synthase small subunit	B9T54_RS11990	K8O67_10765 (100.00%)	K8O66_10820 (100.00%)	K8O64_10820 (100.00%)	K8O65_10820 (100.00%)
1963	hypothetical protein	B9T54_RS11995	K8O67_10770 (100.00%)	K8O66_10825 (100.00%)	K8O64_10825 (100.00%)	K8O65_10825 (100.00%)
1964	DUF4349 domain-containing protein	B9T54_RS12000	K8O67_10775 (99.36%)	K8O66_10830 (99.36%)	K8O64_10830 (99.36%)	K8O65_10830 (99.36%)
1965	hypothetical protein	B9T54_RS19045	K8O67_10780 (97.83%)	K8O66_10835 (100.00%)	K8O64_10835 (100.00%)	K8O65_10835 (100.00%)
1966	Fic family protein	B9T54_RS12005	K8O67_10785 (99.65%)	K8O66_10840 (99.65%)	K8O64_10840 (99.65%)	K8O65_10840 (99.65%)
1967	2-oxoglutarate dehydrogenase E1 component	B9T54_RS12015	K8O67_10790 (100.00%)	K8O66_10845 (100.00%)	K8O64_10845 (100.00%)	K8O65_10845 (100.00%)
1968	dihydrolipoyl dehydrogenase	B9T54_RS12020	K8O67_10795 (100.00%)	K8O66_10850 (100.00%)	K8O64_10850 (100.00%)	K8O65_10850 (100.00%)
1969	2-oxoglutarate dehydrogenase complex dihydrolipoyllysine-residue succinyltransferase	B9T54_RS12025	K8O67_10800 (100.00%)	K8O66_10855 (100.00%)	K8O64_10855 (100.00%)	K8O65_10855 (100.00%)
1970	PBP1A family penicillin-binding protein	B9T54_RS12030	K8O67_10805 (100.00%)	K8O66_10860 (100.00%)	K8O64_10860 (100.00%)	K8O65_10860 (100.00%)
1971	MBL fold metallo-hydrolase	B9T54_RS12035	K8O67_10810 (100.00%)	K8O66_10865 (100.00%)	K8O64_10865 (100.00%)	K8O65_10865 (100.00%)
1972	rhomboid family intramembrane serine protease	B9T54_RS12040	K8O67_10815 (100.00%)	K8O66_10870 (100.00%)	K8O64_10870 (100.00%)	K8O65_10870 (100.00%)
1973	GNAT family N-acetyltransferase	B9T54_RS12045	K8O67_10820 (100.00%)	K8O66_10875 (100.00%)	K8O64_10875 (100.00%)	K8O65_10875 (100.00%)
1974	serine hydroxymethyltransferase	B9T54_RS12050	K8O67_10825 (100.00%)	K8O66_10880 (100.00%)	K8O64_10880 (100.00%)	K8O65_10880 (100.00%)
1975	hypothetical protein	B9T54_RS12055
1976	lipoate--protein ligase	B9T54_RS12060	K8O67_10830 (100.00%)	K8O66_10885 (100.00%)	K8O64_10885 (100.00%)	K8O65_10885 (100.00%)
1977	efflux RND transporter periplasmic adaptor subunit	B9T54_RS12065	K8O67_10835 (100.00%)	K8O66_10890 (100.00%)	K8O64_10890 (100.00%)	K8O65_10890 (100.00%)
1978	TolC family protein	B9T54_RS12070	K8O67_10840 (100.00%)	K8O66_10895 (100.00%)	K8O64_10895 (100.00%)	K8O65_10895 (100.00%)
1979	hypothetical protein	B9T54_RS12075	K8O67_10845 (100.00%)	K8O66_10900 (100.00%)	K8O64_10900 (100.00%)	K8O65_10900 (100.00%)
1980	saccharopine dehydrogenase	B9T54_RS12080	K8O67_10850 (100.00%)	K8O66_10905 (100.00%)	K8O64_10905 (100.00%)	K8O65_10905 (100.00%)
1981	hypothetical protein	B9T54_RS19050	K8O67_10860 (100.00%)	K8O66_10915 (100.00%)	K8O64_10915 (100.00%)	K8O65_10915 (100.00%)
1982	integrase core domain-containing protein	B9T54_RS12100	K8O67_10865 (99.69%)	K8O66_10920 (99.69%)	K8O64_10920 (99.69%)	K8O65_10920 (99.69%)
1983	pyridoxamine 5'-phosphate oxidase	B9T54_RS12105	K8O67_10870 (100.00%)	K8O66_10925 (100.00%)	K8O64_10925 (100.00%)	K8O65_10925 (100.00%)
1984	hypothetical protein	B9T54_RS12120	K8O67_10880 (100.00%)	K8O66_10935 (100.00%)	K8O64_10935 (100.00%)	K8O65_10935 (100.00%)
1985	hypothetical protein	B9T54_RS12125
1986	transporter	B9T54_RS12135	K8O67_10890 (100.00%)	K8O66_10945 (100.00%)	K8O64_10945 (100.00%)	K8O65_10945 (100.00%)
1987	sulfate ABC transporter ATP-binding protein	B9T54_RS12145	K8O67_10895 (100.00%)	K8O66_10950 (100.00%)	K8O64_10950 (100.00%)	K8O65_10950 (100.00%)
1988	sulfate ABC transporter permease subunit CysW	B9T54_RS12150	K8O67_10900 (100.00%)	K8O66_10955 (100.00%)	K8O64_10955 (100.00%)	K8O65_10955 (100.00%)
1989	sulfate ABC transporter permease subunit CysT	B9T54_RS12155	K8O67_10905 (100.00%)	K8O66_10960 (100.00%)	K8O64_10960 (100.00%)	K8O65_10960 (100.00%)
1990	sulfate ABC transporter substrate-binding protein	B9T54_RS12160	K8O67_10910 (100.00%)	K8O66_10965 (100.00%)	K8O64_10965 (100.00%)	K8O65_10965 (100.00%)
1991	bifunctional 3%2C4-dihydroxy-2-butanone-4-phosphate synthase/GTP cyclohydrolase II	B9T54_RS12170	K8O67_10915 (100.00%)	K8O66_10970 (100.00%)	K8O64_10970 (100.00%)	K8O65_10970 (100.00%)
1992	riboflavin synthase	B9T54_RS12175	K8O67_10920 (100.00%)	K8O66_10975 (100.00%)	K8O64_10975 (100.00%)	K8O65_10975 (100.00%)
1993	bifunctional diaminohydroxyphosphoribosylaminopyrimidine deaminase/5-amino-6-(5-phosphoribosylamino)uracil reductase	B9T54_RS12180	K8O67_10925 (100.00%)	K8O66_10980 (100.00%)	K8O64_10980 (100.00%)	K8O65_10980 (100.00%)
1994	protein translocase subunit SecF	B9T54_RS12185	K8O67_10930 (100.00%)	K8O66_10985 (100.00%)	K8O64_10985 (100.00%)	K8O65_10985 (100.00%)
1995	protein translocase subunit SecD	B9T54_RS12190	K8O67_10935 (100.00%)	K8O66_10990 (100.00%)	K8O64_10990 (100.00%)	K8O65_10990 (100.00%)
1996	SRP-less Sec system protein	B9T54_RS12195	K8O67_10940 (100.00%)	K8O66_10995 (100.00%)	K8O64_10995 (100.00%)	K8O65_10995 (100.00%)
1997	preprotein translocase subunit YajC	B9T54_RS12200	K8O67_10945 (100.00%)	K8O66_11000 (100.00%)	K8O64_11000 (100.00%)	K8O65_11000 (100.00%)
1998	anthranilate phosphoribosyltransferase	B9T54_RS12205	K8O67_10950 (100.00%)	K8O66_11005 (100.00%)	K8O64_11005 (100.00%)	K8O65_11005 (100.00%)
1999	CDP-diacylglycerol--glycerol-3-phosphate 3-phosphatidyltransferase	B9T54_RS12210	K8O67_10955 (100.00%)	K8O66_11010 (100.00%)	K8O64_11010 (100.00%)	K8O65_11010 (100.00%)
[truncated: 1,174 more rows]

## Sheet: SuppTable2
TC129	aa
K8O66_00260	84
K8O66_01100	53
K8O66_02015	61
K8O66_03045	45
K8O66_03410	55
K8O66_03480	47
K8O66_04290	51
K8O66_05690	83
K8O66_08940	50
K8O66_09740	53
K8O66_10535	60
K8O66_11115	57
K8O66_14640	52
K8O66_16855	47

## Sheet: SuppTable3
SNP pattern	Chromosome	HB203_GenomePosition	TC112_GenomePosition	TC129_GenomePosition	TC147_GenomePosition	TC273_GenomePosition
aaaat	I	29142	24907	24907	24907	24907
tcccc	I	82245	78010	78010	78010	78005
tcccc	I	106471	102238	102238	102238	102233
tcccc	I	106558	102325	102325	102325	102320
tttct	I	114621	110388	110388	110388	110383
ccctc	I	114622	110389	110389	110389	110384
aaaca	I	114633	110400	110400	110400	110395
aaaga	I	114652	110419	110419	110419	110414
tcccc	I	130913	126683	126683	126683	126678
ctttt	I	251232	247002	247002	247002	246997
agggg	I	401504	397274	397274	397274	397269
tcccc	I	402154	397924	397924	397924	397919
tccct	I	402432	398202	398202	398202	398197
aggga	I	402435	398205	398205	398205	398200
cctct	I	402457	398227	398227	398227	398222
gaaaa	I	439639	435409	435409	435409	435404
ctttt	I	439641	435411	435411	435411	435406
ctttt	I	439642	435412	435412	435412	435407
tcccc	I	439646	435416	435416	435416	435411
gaaaa	I	442321	438091	438091	438091	438086
agggg	I	442322	438092	438092	438092	438087
tgggg	I	442410	438180	438180	438180	438175
agggg	I	442451	438221	438221	438221	438216
tcccc	I	442452	438222	438222	438222	438217
agggg	I	442708	438478	438478	438478	438473
ctttt	I	442750	438520	438520	438520	438515
taaaa	I	442804	438574	438574	438574	438569
agggg	I	442807	438577	438577	438577	438572
agggg	I	442864	438634	438634	438634	438629
tcccc	I	478643	474414	474414	474414	474409
agggg	I	521801	517572	517572	517572	517561
gaaaa	I	544239	540010	540010	540010	539999
agggg	I	566563	562334	562334	562334	562323
agggg	I	566992	562763	562763	562763	562752
ctttt	I	599558	595334	595334	595334	595323
tcccc	I	599749	595525	595525	595525	595514
agggg	I	646551	642327	642327	642327	642316
gaaaa	I	683169	678945	678945	678945	678934
gaaaa	I	727332	723108	723108	723108	723097
tcccc	I	761403	757179	757179	757179	757168
gaaaa	I	761422	757198	757198	757198	757187
gaaaa	I	761425	757202	757202	757202	757191
tcccc	I	761447	757224	757224	757224	757213
gaaaa	I	761474	757251	757251	757251	757240
gaaaa	I	761501	757278	757278	757278	757267
ctttt	I	761505	757282	757282	757282	757271
gaaaa	I	761510	757287	757287	757287	757276
gaaaa	I	761755	757532	757532	757532	757521
agggg	I	761768	757545	757545	757545	757534
caaaa	I	761774	757551	757551	757551	757540
agggg	I	816990	812768	812768	812768	812757
gtttt	I	817574	813352	813352	813352	813341
agggg	I	864427	860205	860205	860205	860194
tgggg	I	958366	954144	954144	954144	954133
ctttt	I	958391	954169	954169	954169	954158
gaaaa	I	969149	964927	964927	964927	964916
agggg	I	969700	965478	965478	965478	965467
tcctt	I	978135	973913	973913	973913	973902
cccct	I	978144	973922	973922	973922	973911
gaaga	I	978161	973939	973939	973939	973928
gaaaa	I	978796	974574	974574	974574	974563
cttct	I	979408	975186	975186	975186	975175
ctttt	I	980592	976370	976370	976370	976359
ctttt	I	987343	983121	983121	983121	983110
gaaaa	I	991638	987416	987416	987416	987405
agggg	I	1086825	1082603	1082603	1082603	1082592
ttttg	I	1086969	1082747	1082747	1082747	1082736
gaaaa	I	1087568	1083346	1083346	1083346	1083335
caaaa	I	1109514	1105292	1105292	1105292	1105281
agggg	I	1109556	1105334	1105334	1105334	1105323
agggg	I	1109586	1105364	1105364	1105364	1105353
cgggg	I	1156548	1152326	1152326	1152326	1152315
gagag	I	1219193	1214974	1214974	1214974	1214963
ctccc	I	1227957	1223738	1223738	1223738	1223727
cgggc	I	1229455	1225236	1225236	1225236	1225225
ttctc	I	1230274	1226055	1226055	1226055	1226044
aaaca	I	1273267	1269048	1269048	1269048	1269037
ctttt	I	1274195	1269976	1269976	1269976	1269965
agggg	I	1274895	1270676	1270676	1270676	1270665
tcccc	I	1274897	1270678	1270678	1270678	1270667
agggg	I	1288263	1284044	1284044	1284044	1284033
tcccc	I	1288265	1284046	1284046	1284046	1284035
gaaaa	I	1288965	1284746	1284746	1284746	1284735
tcccc	I	1335918	1331699	1331699	1331699	1331688
tcccc	I	1411507	1407288	1407288	1407288	1407277
agggg	I	1411529	1407310	1407310	1407310	1407299
agggg	I	1411530	1407311	1407311	1407311	1407300
tcccc	I	1502618	1498340	1498340	1498340	1498329
tcccc	I	1509102	1504824	1504824	1504824	1504813
cttcc	I	1643431	1639153	1639153	1639153	1639142
tcctt	I	1643535	1639257	1639257	1639257	1639246
gaagg	I	1643539	1639261	1639261	1639261	1639250
aggaa	I	1643631	1639353	1639353	1639353	1639342
gaaaa	I	1668708	1664431	1664430	1664430	1664419
gtttt	I	1671367	1667091	1667090	1667090	1667079
gaaaa	I	1701599	1697323	1697322	1697322	1697311
tcccc	I	1702347	1698071	1698070	1698070	1698059
tcccc	I	1715479	1711203	1711202	1711202	1711191
ctttt	I	1715666	1711390	1711389	1711389	1711378
gtttt	I	1886722	1882454	1882453	1882453	1882442
agggg	I	1886725	1882457	1882456	1882456	1882445
ctttt	I	1886726	1882458	1882457	1882457	1882446
agggg	I	2056005	2051739	2051736	2051736	2051725
agggg	I	2056231	2051965	2051962	2051962	2051951
tcccc	I	2056681	2052415	2052412	2052412	2052401
caaaa	I	2058974	2054708	2054705	2054705	2054694
ccctt	I	2099821	2095555	2095552	2095552	2095541
tttcc	I	2099913	2095647	2095644	2095644	2095633
gggaa	I	2099917	2095651	2095648	2095648	2095637
aaagg	I	2100021	2095755	2095752	2095752	2095741
ctttt	I	2147897	2143631	2143627	2143627	2143616
ctttt	I	2156491	2152225	2152221	2152221	2152210
gaaaa	I	2156623	2152357	2152353	2152353	2152342
caaaa	I	2156766	2152500	2152496	2152496	2152485
ctttt	I	2156970	2152704	2152700	2152700	2152689
ctttt	I	2182319	2178021	2178017	2178017	2178006
gaaaa	I	2235294	2230996	2230992	2230992	2230981
ctttt	I	2238276	2233978	2233974	2233974	2233963
agggg	I	2249652	2245354	2245350	2245350	2245339
gggag	I	2272795	2268497	2268493	2268493	2268482
tcccc	I	2290324	2286026	2286022	2286022	2286011
tcccc	I	2443002	2438704	2438700	2438700	2438689
caaaa	I	2443111	2438813	2438809	2438809	2438798
caaca	I	2470861	2466563	2466559	2466559	2466548
aggag	I	2470870	2466572	2466568	2466568	2466557
tggtg	I	2470872	2466574	2466570	2466570	2466559
tcctc	I	2470876	2466577	2466573	2466574	2466562
tcccc	I	2471061	2466772	2466768	2466769	2466757
ctttt	I	2471098	2466809	2466805	2466806	2466794
cgggg	I	2471112	2466823	2466819	2466820	2466808
tcccc	I	2471144	2466855	2466851	2466852	2466840
aagaa	I	2548402	2544113	2544109	2544110	2544098
tcccc	I	2548718	2544429	2544425	2544426	2544414
tgggg	I	2573686	2569397	2569393	2569394	2569382
cgggg	I	2573688	2569399	2569395	2569396	2569384
aaggg	I	2576959	2572681	2572677	2572678	2572660
ctttt	I	2577932	2573654	2573650	2573651	2573633
caaaa	I	2596926	2592648	2592644	2592645	2592627
ccctc	I	2599516	2595238	2595234	2595235	2595217
ttgtt	I	2599522	2595244	2595240	2595241	2595223
ccgcc	I	2599524	2595246	2595242	2595243	2595225
cttct	I	2624203	2619925	2619921	2619922	2619904
tcctc	I	2624204	2619926	2619922	2619923	2619905
caaca	I	2624215	2619937	2619933	2619934	2619916
gaaga	I	2624234	2619956	2619952	2619953	2619935
ctttt	I	2633208	2628930	2628926	2628927	2628909
gggag	I	2671087	2666809	2666805	2666806	2666788
cccac	I	2671090	2666812	2666808	2666810	2666791
ccctc	I	2671092	2666814	2666810	2666812	2666793
tttgt	I	2671101	2666823	2666819	2666821	2666802
gggtg	I	2695321	2691043	2691039	2691041	2691022
aaaag	I	2695949	2691671	2691667	2691669	2691650
tttct	I	2696532	2692249	2692245	2692247	2692233
ctttt	I	2696669	2692386	2692382	2692384	2692370
gaaaa	I	2696670	2692387	2692383	2692385	2692371
ctttt	I	2696671	2692388	2692384	2692386	2692372
ctttt	I	2696722	2692440	2692436	2692438	2692424
gaaaa	I	2696748	2692466	2692462	2692464	2692450
cgggg	I	2696751	2692469	2692465	2692467	2692453
gcccc	I	2696758	2692476	2692472	2692474	2692460
ctttt	I	2696763	2692481	2692477	2692479	2692465
atttt	I	2696766	2692484	2692480	2692482	2692468
tgggg	I	2696769	2692487	2692483	2692485	2692471
tcccc	I	2696821	2692545	2692541	2692543	2692529
ttccc	I	2696906	2692630	2692626	2692628	2692614
ctccc	I	2696947	2692671	2692667	2692669	2692655
tcccc	I	2869933	2865657	2865653	2865655	2865641
cccca	I	2938098	2933822	2933818	2933820	2933812
gcccc	I	2938210	2933934	2933930	2933932	2933924
aaaat	I	2938219	2933943	2933939	2933941	2933933
agggg	I	2964018	2959742	2959738	2959740	2959732
tcccc	I	2970157	2965881	2965877	2965879	2965871
tcccc	I	3089613	3080727	3080723	3080725	3080717
tcccc	I	3095133	3086247	3086243	3086245	3086237
tcttc	I	3095181	3086295	3086291	3086293	3086285
ttcct	I	3095228	3086342	3086338	3086340	3086332
agggg	I	3095898	3087012	3087008	3087010	3087002
tcccc	I	3122873	3113987	3113983	3113985	3113977
gaaaa	I	3123131	3114245	3114241	3114243	3114235
tcccc	I	3123183	3114297	3114293	3114295	3114287
gaaaa	I	3123425	3114537	3114533	3114535	3114527
ctttt	I	3124352	3115464	3115460	3115462	3115454
agggg	I	3124594	3115706	3115702	3115704	3115696
ctttt	I	3124646	3115758	3115754	3115756	3115748
agggg	I	3124904	3116016	3116012	3116014	3116006
ctttt	I	3141470	3132583	3132579	3132581	3132573
ttcct	I	3142002	3133115	3133111	3133113	3133105
ctcct	I	3146245	3137358	3137355	3137357	3137348
agggg	I	3177346	3168458	3168456	3168458	3168448
ggggc	I	3177957	3169069	3169067	3169069	3169059
aaaac	I	3177959	3169071	3169069	3169071	3169061
gggga	I	3177965	3169077	3169075	3169077	3169067
atttt	I	3256627	3247739	3247737	3247739	3247729
taaaa	I	3383849	3374967	3374965	3374967	3374951
agggg	I	3383851	3374969	3374967	3374969	3374953
gaaaa	I	3383855	3374973	3374971	3374973	3374957
ctttt	I	3383939	3375057	3375055	3375057	3375041
cgggg	I	3390119	3381237	3381235	3381237	3381221
agggg	I	3461771	3452889	3452887	3452889	3452873
agggg	I	3461902	3453020	3453018	3453020	3453004
ctttt	I	3462361	3453479	3453477	3453479	3453463
aacac	I	3462816	3453934	3453932	3453934	3453918
aaaac	I	3518206	3509324	3509322	3509324	3509308
tttta	I	3518210	3509328	3509326	3509328	3509312
ttttc	I	3518211	3509329	3509327	3509329	3509313
aaaag	I	3518242	3509360	3509358	3509360	3509344
gggga	I	3518245	3509363	3509361	3509363	3509347
ggggc	I	3518254	3509372	3509370	3509372	3509356
ttttc	I	3518314	3509432	3509430	3509432	3509416
ttttc	I	3518323	3509441	3509439	3509441	3509425
gaaaa	I	3531032	3522156	3522154	3522156	3522134
tcccc	I	3531257	3522381	3522379	3522381	3522359
tcccc	I	3531622	3522746	3522744	3522746	3522724
gcccc	I	3582113	3573499	3573497	3573499	3573477
tcccc	I	3582116	3573502	3573500	3573502	3573480
tcccc	I	3582247	3573633	3573631	3573633	3573611
gaaaa	II	3592629	3588109	3588127	3588109	3588107
tcccc	II	3616996	3612476	3612494	3612476	3612474
aagaa	II	3628182	3623662	3623680	3623662	3623660
ctttt	II	3628440	3623920	3623938	3623920	3623918
gaaaa	II	3674912	3670392	3670410	3670392	3670390
agggg	II	3675198	3670678	3670698	3670680	3670676
gaaaa	II	3679164	3674644	3674664	3674646	3674642
cccct	II	3679185	3674665	3674685	3674667	3674663
gggga	II	3680197	3675677	3675697	3675679	3675675
ctttt	II	3748151	3743631	3743651	3743633	3743629
